# Supplementary material for: Crystal structure of tetra­ethyl 27,30-dioxo-7,12,20,25-tetra-tert-but­yl-3,16-dioxa-9,22,28,31-tetra­thia­hepta­cyclo­[21.3.1.11,5.14,8.110,14.114,18.117,21]dotriaconta-4,6,8(29),10,12,17,19,21(32),23,25-deca­ene-2,2,15,15-tetra­carboxyl­ate
Source: Acta Crystallogr E Crystallogr Commun. 2015 Sep 26;71(Pt 10):o778–9. doi: 10.1107/S205698901501748X (PMC4647429; doi:10.1107/S205698901501748X)
Supplement: Supplementary file 1 [file e-71-0o778-sup1.cif]

##############################################################################
#                                                                            #
# This CIF contains the data in a paper accepted for publication in          #
# Acta Crystallographica Section E. It conforms to the requirements of       #
# Notes for Authors for Acta Crystallographica Section E, and has been       #
# peer reviewed under the auspices of the IUCr Commission on Journals.       #
#                                                                            #
# Full details of the Crystallographic Information File format               #
# are given in the paper "The Crystallographic Information File (CIF):       #
# a New Standard Archive File for Crystallography" by S. R. Hall, F. H.      #
# Allen and I. D. Brown [Acta Cryst. (1991), A47, 655-685].                  #
#                                                                            #
# The current version of the core CIF dictionary is obtainable from          #
# ftp://ftp.iucr.org/pub/cif_core.dic.                                       #
#                                                                            #
# Software is freely available for graphical display of the structure(s)     #
# in this CIF. For information consult the CIF software page                 #
# http://www.iucr.org/resources/cif/software.                                #
#                                                                            #
# This file may be used for bona fide research purposes within the           #
# scientific community so long as proper attribution is given to the journal # 
# article from which it was obtained.                                        #
#                                                                            #
##############################################################################
data_global
_audit_creation_method     'PLATON <TABLE ACC> option'
_journal_date_recd_electronic     2015-09-16
_journal_date_accepted     2015-09-18
_journal_name_full     'Acta Crystallographica, Section E'
_journal_year     2015
_journal_volume     71
_journal_issue     10
_journal_page_first     o778
_journal_page_last     o779
_journal_paper_category     HO
_journal_paper_doi     10.1107/S205698901501748X
_journal_coeditor_code     IS5424
_publ_contact_author_name
;
Mustafa R. Albayati
;
_publ_contact_author_address
;
Kirkuk University,
College of Science,
Department of Chemistry,
Kirkuk,
Iraq
;
_publ_contact_author_email     'shaabankamel@yahoo.com'
_publ_contact_author_fax     ?
_publ_contact_author_phone     ?
_publ_section_title
;\
Crystal structure of tetraethyl
27,30-dioxo-7,12,20,25-tetra-<i>tert</i>-butyl-3,16-dioxa-9,22,28,31-\
tetrathiaheptacyclo[21.3.1.1^1,5^.1^4,8^.1^10,14^.1^14,18^.1^17,21^]\
dotriaconta-4,6,8(29),10,12,17,19,21(32),23,25-decaene-2,2,15,15-\
tetracarboxylate
;
loop_
    _publ_author_name
    _publ_author_address
    'Akkurt, Mehmet'
;
Department of Physics,
Faculty of Sciences,
Erciyes University,
38039 Kayseri,
Turkey
;
    'Jerry P. Jasinski'
;
Department of Chemistry,
Keene State College,
229 Main Street,
Keene, NH 03435-2001,
USA
;
    'Mohamed, Shaaban K.'
;
Chemistry and Environmental Division,
Manchester Metropolitan University,
Manchester M1 5GD,
England
Chemistry Department,
Faculty of Science,
Minia University,
61519 El-Minia,
Egypt
;
    'Omran A. Omran'
;
Medical Laboratory Department,
College of Science,
Majmaah University, 11932,
Saudi Arabia
Chemistry Department,
Faculty of Science,
Sohag University,
82524 Sohag,
Egypt
;
    'Mustafa R. Albayati'
;
Kirkuk University,
College of Science,
Department of Chemistry,
Kirkuk,
Iraq
;
data_I
_chemical_name_systematic
;\
Tetraethyl
27,30-dioxo-7,12,20,25-tetra-<i>tert</i>-butyl-3,16-dioxa-9,22,28,31-\
tetrathiaheptacyclo[21.3.1.1^1,5^.1^4,8^.1^10,14^.1^14,18^.1^17,21^]\
dotriaconta-4,6,8(29),10,12,17,19,21(32),23,25-decaene-2,2,15,15-\
tetracarboxylate
;
_chemical_name_common     ?
_chemical_formula_moiety     'C54 H64 O12 S4'
_chemical_formula_sum     'C54 H64 O12 S4'
_chemical_formula_structural     ?
_chemical_formula_iupac     'C54 H64 O12 S4'
_chemical_formula_weight     1033.29
_chemical_melting_point     ?
_symmetry_cell_setting     triclinic
_symmetry_space_group_name_H-M     'P -1'
_symmetry_space_group_name_Hall     '-P 1'
loop_
    _symmetry_equiv_pos_site_id
    _symmetry_equiv_pos_as_xyz
    1 x,y,z
    2 -x,-y,-z
_cell_length_a     10.9366(6)
_cell_length_b     11.7386(5)
_cell_length_c     12.6262(8)
_cell_angle_alpha     100.018(4)
_cell_angle_beta     113.884(6)
_cell_angle_gamma     105.884(4)
_cell_volume     1348.75(16)
_cell_formula_units_Z     1
_cell_measurement_reflns_used     4552
_cell_measurement_theta_min     3.6070
_cell_measurement_theta_max     32.8350
_cell_measurement_temperature     293(2)
_cell_special_details
;
;
_exptl_crystal_description     prism
_exptl_crystal_colour     yellow
_exptl_crystal_size_max     0.49
_exptl_crystal_size_mid     0.32
_exptl_crystal_size_min     0.14
_exptl_crystal_size_rad     ?
_exptl_crystal_density_diffrn     1.272
_exptl_crystal_density_meas     ?
_exptl_crystal_density_method     'Not Measured'
_exptl_crystal_F_000     548
_exptl_absorpt_coefficient_mu     0.236
_exptl_absorpt_correction_type     multi-scan
_exptl_absorpt_process_details
;
(CrysAlis Pro; Agilent, 2014)
;
_exptl_absorpt_correction_T_min     0.715
_exptl_absorpt_correction_T_max     0.967
_exptl_special_details
;
;
_diffrn_ambient_temperature     293(2)
_diffrn_radiation_type     MoK\a
_diffrn_radiation_wavelength     0.71073
_diffrn_radiation_monochromator     graphite
_diffrn_measurement_device_type     'Agilent Xcalibur, Eos, Gemini'
_diffrn_measurement_device     'four-circle diffractometer'
_diffrn_measurement_method     '\w scans'
_diffrn_detector_area_resol_mean     16.0416
_diffrn_reflns_number     16365
_diffrn_reflns_av_R_equivalents     0.0358
_diffrn_reflns_theta_min     3.30
_diffrn_reflns_theta_max     32.76
_diffrn_reflns_theta_full     25.24
_diffrn_measured_fraction_theta_max     0.893
_diffrn_measured_fraction_theta_full     0.992
_diffrn_reflns_limit_h_min     -14
_diffrn_reflns_limit_h_max     16
_diffrn_reflns_limit_k_min     -16
_diffrn_reflns_limit_k_max     17
_diffrn_reflns_limit_l_min     -18
_diffrn_reflns_limit_l_max     17
_diffrn_reflns_reduction_process
;
;
_refine_special_details
;
Refinement on <i>F</i>^2^ for ALL reflections except those flagged by the user
for potential systematic errors. Weighted <i>R</i>-factors <i>wR</i> and all
goodnesses of fit <i>S</i> are based on <i>F</i>^2^, conventional
<i>R</i>-factors <i>R</i> are based on <i>F</i>, with <i>F</i> set to zero for
negative <i>F</i>^2^. The observed criterion of <i>F</i>^2^ > \s(<i>F</i>^2^)
is used only for calculating -<i>R</i>-factor-obs <i>etc</i>. and is not
relevant to the choice of reflections for refinement. <i>R</i>-factors based
on <i>F</i>^2^ are statistically about twice as large as those based on
<i>F</i>, and <i>R</i>-factors based on ALL data will be even larger.
;
_reflns_number_total     8908
_reflns_number_gt     6481
_reflns_threshold_expression     I>2\s(I)
_refine_ls_structure_factor_coef     Fsqd
_refine_ls_matrix_type     full
_refine_ls_R_factor_all     0.0942
_refine_ls_R_factor_gt     0.0643
_refine_ls_wR_factor_gt     0.1501
_refine_ls_wR_factor_ref     0.1687
_refine_ls_goodness_of_fit_ref     1.070
_refine_ls_restrained_S_all     1.070
_refine_ls_number_reflns     8908
_refine_ls_number_parameters     324
_refine_ls_number_restraints     0
_refine_ls_number_constraints     ?
_refine_ls_hydrogen_treatment     constr
_refine_ls_weighting_scheme     calc
_refine_ls_weighting_details
              'w=1/[\s^2^(Fo^2^)+(0.0595P)^2^+1.2423P] where P=(Fo^2^+2Fc^2^)/3'
_atom_sites_solution_hydrogens     geom
_atom_sites_solution_primary     ?
_atom_sites_solution_secondary     ?
_refine_ls_shift/su_max     0.000
_refine_ls_shift/su_mean     0.000
_refine_diff_density_max     0.581
_refine_diff_density_min     -0.382
_refine_ls_extinction_method     'none'
_refine_ls_abs_structure_details     ?
_refine_ls_abs_structure_Flack     .
loop_
    _atom_type_symbol
    _atom_type_description
    _atom_type_scat_dispersion_real
    _atom_type_scat_dispersion_imag
    _atom_type_scat_source
    C C 0.0033 0.0016 ' International Tables Vol C Tables 4.2.6.8 and 6.1.1.4'
    H H 0.0000 0.0000 ' International Tables Vol C Tables 4.2.6.8 and 6.1.1.4'
    O O 0.0106 0.0060 ' International Tables Vol C Tables 4.2.6.8 and 6.1.1.4'
    S S 0.1246 0.1234 ' International Tables Vol C Tables 4.2.6.8 and 6.1.1.4'
_computing_data_collection
;
CrysAlis PRO (Agilent, 2014)
;
_computing_cell_refinement
;
CrysAlis PRO (Agilent, 2014)
;
_computing_data_reduction
;
CrysAlis PRO (Agilent, 2014)
;
_computing_structure_solution
;
SHELXS2014 (Sheldrick, 2008)
;
_computing_structure_refinement
;
SHELXL2014 (Sheldrick, 2015)
;
_computing_molecular_graphics
;
ORTEP-3 for Windows (Farrugia, 2012)
;
_computing_publication_material
;
PLATON (Spek, 2009)
;
loop_
    _atom_site_type_symbol
    _atom_site_label
    _atom_site_fract_x
    _atom_site_fract_y
    _atom_site_fract_z
    _atom_site_U_iso_or_equiv
    _atom_site_thermal_displace_type
    _atom_site_calc_flag
    _atom_site_refinement_flags
    _atom_site_occupancy
    _atom_site_disorder_assembly
    _atom_site_disorder_group
    S S1 0.38215(6) 0.57806(5) 0.18169(5) 0.0238(2) Uani d . 1.000 . .
    S S2 0.76046(6) 0.40179(5) 0.44376(5) 0.02020(10)
                                                    Uani d . 1.000 . .
    O O1 0.49791(19) 0.46545(16) 0.38746(17) 0.0296(5) Uani d . 1.000 . .
    O O2 0.42622(17) 0.67374(14) 0.44663(14) 0.0215(4) Uani d . 1.000 . .
    O O3 0.7778(2) 0.76578(19) 0.56813(17) 0.0372(6) Uani d . 1.000 . .
    O O4 0.6528(2) 0.86471(17) 0.62364(16) 0.0335(5) Uani d . 1.000 . .
    O O5 0.3815(2) 0.84596(18) 0.33706(19) 0.0389(6) Uani d . 1.000 . .
    O O6 0.6192(2) 0.93356(16) 0.39687(19) 0.0357(6) Uani d . 1.000 . .
    C C1 0.6629(3) 0.7156(2) 0.2902(2) 0.0234(6) Uani d . 1.000 . .
    C C2 0.5554(2) 0.64613(19) 0.32531(19) 0.0207(6) Uani d . 1.000 . .
    C C3 0.5857(2) 0.53717(19) 0.37028(19) 0.0207(6) Uani d . 1.000 . .
    C C4 0.7215(2) 0.52250(18) 0.38669(18) 0.0181(5) Uani d . 1.000 . .
    C C5 0.8098(2) 0.59444(19) 0.35403(19) 0.0212(6) Uani d . 1.000 . .
    C C6 0.7789(2) 0.69103(19) 0.30120(19) 0.0208(6) Uani d . 1.000 . .
    C C7 0.8882(3) 0.7654(2) 0.2675(3) 0.0311(7) Uani d . 1.000 . .
    C C8 0.9031(5) 0.6736(3) 0.1744(4) 0.0612(16) Uani d . 1.000 . .
    C C9 0.8420(4) 0.8595(3) 0.2101(4) 0.0574(14) Uani d . 1.000 . .
    C C10 1.0347(4) 0.8317(3) 0.3815(4) 0.0619(13) Uani d . 1.000 . .
    C C11 0.9349(2) 0.56128(19) 0.68011(19) 0.0211(6) Uani d . 1.000 . .
    C C12 0.8017(2) 0.46496(19) 0.59880(18) 0.0188(5) Uani d . 1.000 . .
    C C13 0.2968(2) 0.58308(18) 0.35982(18) 0.0183(5) Uani d . 1.000 . .
    C C14 0.2600(2) 0.53000(19) 0.23855(19) 0.0198(5) Uani d . 1.000 . .
    C C15 0.8742(2) 0.5656(2) 0.84102(19) 0.0227(6) Uani d . 1.000 . .
    C C16 0.9745(2) 0.61370(19) 0.8030(2) 0.0215(6) Uani d . 1.000 . .
    C C17 1.1205(3) 0.7230(2) 0.8879(2) 0.0267(6) Uani d . 1.000 . .
    C C18 1.1203(3) 0.8358(3) 0.8437(3) 0.0508(10) Uani d . 1.000 . .
    C C19 1.2448(3) 0.6880(3) 0.8872(3) 0.0381(8) Uani d . 1.000 . .
    C C20 1.1473(3) 0.7592(3) 1.0203(3) 0.0459(9) Uani d . 1.000 . .
    C C21 0.5354(2) 0.73515(19) 0.41950(19) 0.0206(6) Uani d . 1.000 . .
    C C22 0.6726(2) 0.7896(2) 0.5459(2) 0.0230(6) Uani d . 1.000 . .
    C C23 0.7668(3) 0.9188(3) 0.7497(2) 0.0388(8) Uani d . 1.000 . .
    C C24 0.7386(4) 0.8350(4) 0.8208(3) 0.0584(11) Uani d . 1.000 . .
    C C25 0.4997(3) 0.8438(2) 0.3777(2) 0.0254(6) Uani d . 1.000 . .
    C C26 0.6045(4) 1.0460(2) 0.3669(3) 0.0421(9) Uani d . 1.000 . .
    C C27 0.5772(5) 1.0344(4) 0.2411(4) 0.0649(16) Uani d . 1.000 . .
    H H1 0.64760 0.77950 0.25890 0.0280 Uiso c RU 1.000 . .
    H H5 0.89410 0.58210 0.36560 0.0250 Uiso c RU 1.000 . .
    H H8A 0.97220 0.71940 0.15320 0.0920 Uiso c RU 1.000 . .
    H H8B 0.81100 0.62980 0.10200 0.0920 Uiso c RU 1.000 . .
    H H8C 0.93540 0.61450 0.20990 0.0920 Uiso c RU 1.000 . .
    H H9A 0.83400 0.91880 0.26720 0.0860 Uiso c RU 1.000 . .
    H H9B 0.74990 0.81680 0.13740 0.0860 Uiso c RU 1.000 . .
    H H9C 0.91270 0.90270 0.18920 0.0860 Uiso c RU 1.000 . .
    H H10A 1.10450 0.87590 0.36030 0.0930 Uiso c RU 1.000 . .
    H H10B 1.06450 0.77120 0.41620 0.0930 Uiso c RU 1.000 . .
    H H10C 1.02770 0.89000 0.44030 0.0930 Uiso c RU 1.000 . .
    H H11 0.99940 0.59170 0.65170 0.0250 Uiso c RU 1.000 . .
    H H15 0.89760 0.59850 0.92240 0.0270 Uiso c RU 1.000 . .
    H H18A 1.04430 0.85990 0.84670 0.0760 Uiso c RU 1.000 . .
    H H18B 1.10450 0.81440 0.76110 0.0760 Uiso c RU 1.000 . .
    H H18C 1.21180 0.90420 0.89550 0.0760 Uiso c RU 1.000 . .
    H H19A 1.23340 0.66930 0.80590 0.0570 Uiso c RU 1.000 . .
    H H19B 1.24400 0.61590 0.91340 0.0570 Uiso c RU 1.000 . .
    H H19C 1.33510 0.75680 0.94200 0.0570 Uiso c RU 1.000 . .
    H H20A 1.13890 0.68680 1.04660 0.0690 Uiso c RU 1.000 . .
    H H20B 1.07720 0.79130 1.02490 0.0690 Uiso c RU 1.000 . .
    H H20C 1.24280 0.82220 1.07240 0.0690 Uiso c RU 1.000 . .
    H H23A 0.77040 1.00060 0.78550 0.0460 Uiso c RU 1.000 . .
    H H23B 0.85940 0.92930 0.75290 0.0460 Uiso c RU 1.000 . .
    H H24A 0.81310 0.87190 0.90470 0.0870 Uiso c RU 1.000 . .
    H H24B 0.73800 0.75500 0.78670 0.0870 Uiso c RU 1.000 . .
    H H24C 0.64640 0.82430 0.81680 0.0870 Uiso c RU 1.000 . .
    H H26A 0.52530 1.05910 0.37660 0.0510 Uiso c RU 1.000 . .
    H H26B 0.69250 1.11830 0.42330 0.0510 Uiso c RU 1.000 . .
    H H27A 0.56900 1.10930 0.22420 0.0980 Uiso c RU 1.000 . .
    H H27B 0.48880 0.96410 0.18510 0.0980 Uiso c RU 1.000 . .
    H H27C 0.65590 1.02200 0.23160 0.0980 Uiso c RU 1.000 . .
loop_
    _atom_site_aniso_label
    _atom_site_aniso_U_11
    _atom_site_aniso_U_22
    _atom_site_aniso_U_33
    _atom_site_aniso_U_12
    _atom_site_aniso_U_13
    _atom_site_aniso_U_23
    S1 0.0226(3) 0.0322(3) 0.0206(2) 0.0101(2) 0.0132(2) 0.0111(2)
    S2 0.0258(3) 0.0211(2) 0.0220(2) 0.0135(2) 0.0152(2) 0.0090(2)
    O1 0.0275(9) 0.0328(8) 0.0439(10) 0.0162(7) 0.0236(8) 0.0235(7)
    O2 0.0186(7) 0.0234(7) 0.0220(7) 0.0053(6) 0.0113(6) 0.0066(6)
    O3 0.0275(9) 0.0493(11) 0.0312(9) 0.0218(8) 0.0096(8) 0.0042(8)
    O4 0.0275(9) 0.0360(9) 0.0298(9) 0.0157(7) 0.0094(7) -0.0006(7)
    O5 0.0309(10) 0.0413(10) 0.0516(12) 0.0237(8) 0.0174(9) 0.0208(9)
    O6 0.0345(10) 0.0260(8) 0.0558(12) 0.0153(7) 0.0238(9) 0.0225(8)
    C1 0.0257(11) 0.0233(10) 0.0301(11) 0.0105(8) 0.0183(9) 0.0143(8)
    C2 0.0197(10) 0.0225(9) 0.0244(10) 0.0099(8) 0.0123(8) 0.0106(8)
    C3 0.0223(10) 0.0222(9) 0.0248(10) 0.0113(8) 0.0146(8) 0.0113(8)
    C4 0.0204(9) 0.0182(8) 0.0208(9) 0.0092(7) 0.0130(8) 0.0072(7)
    C5 0.0213(10) 0.0233(9) 0.0254(10) 0.0104(8) 0.0151(8) 0.0092(8)
    C6 0.0219(10) 0.0208(9) 0.0235(10) 0.0067(7) 0.0146(8) 0.0088(7)
    C7 0.0292(12) 0.0331(12) 0.0461(14) 0.0133(10) 0.0268(11) 0.0227(11)
    C8 0.087(3) 0.065(2) 0.083(3) 0.038(2) 0.074(2) 0.0424(19)
    C9 0.0498(19) 0.066(2) 0.099(3) 0.0315(16) 0.053(2) 0.064(2)
    C10 0.0328(17) 0.056(2) 0.080(3) -0.0015(14) 0.0203(17) 0.0304(18)
    C11 0.0205(10) 0.0255(10) 0.0250(10) 0.0122(8) 0.0141(8) 0.0119(8)
    C12 0.0199(9) 0.0231(9) 0.0188(9) 0.0120(7) 0.0103(8) 0.0104(7)
    C13 0.0182(9) 0.0205(9) 0.0206(9) 0.0104(7) 0.0103(8) 0.0092(7)
    C14 0.0189(10) 0.0249(9) 0.0210(9) 0.0106(8) 0.0117(8) 0.0106(7)
    C15 0.0227(10) 0.0277(10) 0.0199(9) 0.0118(8) 0.0105(8) 0.0084(8)
    C16 0.0191(10) 0.0221(9) 0.0241(10) 0.0091(8) 0.0101(8) 0.0076(8)
    C17 0.0194(10) 0.0289(11) 0.0273(11) 0.0068(8) 0.0102(9) 0.0051(8)
    C18 0.0352(16) 0.0312(13) 0.069(2) 0.0051(11) 0.0135(15) 0.0188(14)
    C19 0.0202(12) 0.0452(15) 0.0366(14) 0.0085(10) 0.0095(10) 0.0018(11)
    C20 0.0297(14) 0.0549(18) 0.0319(14) 0.0008(12) 0.0132(12) -0.0052(12)
    C21 0.0189(10) 0.0215(9) 0.0245(10) 0.0092(7) 0.0111(8) 0.0100(8)
    C22 0.0228(10) 0.0218(9) 0.0261(10) 0.0098(8) 0.0117(9) 0.0094(8)
    C23 0.0336(14) 0.0396(14) 0.0291(12) 0.0133(11) 0.0083(11) -0.0026(10)
    C24 0.061(2) 0.072(2) 0.0471(19) 0.0313(19) 0.0247(17) 0.0234(17)
    C25 0.0264(11) 0.0260(10) 0.0295(11) 0.0143(9) 0.0149(9) 0.0109(8)
    C26 0.0486(17) 0.0243(11) 0.0596(18) 0.0177(11) 0.0259(15) 0.0214(12)
    C27 0.090(3) 0.064(2) 0.085(3) 0.046(2) 0.060(3) 0.052(2)
_geom_special_details
;
Bond distances, angles <i>etc</i>. have been calculated using the rounded
fractional coordinates. All su's are estimated from the variances of the
(full) variance-covariance matrix. The cell e.s.d.'s are taken into account in
the estimation of distances, angles and torsion angles
;
loop_
    _geom_bond_atom_site_label_1
    _geom_bond_atom_site_label_2
    _geom_bond_site_symmetry_1
    _geom_bond_site_symmetry_2
    _geom_bond_distance
    _geom_bond_publ_flag
    S1 C2 . . 1.844(2) no
    S1 C14 . . 1.767(2) no
    S2 C4 . . 1.774(2) no
    S2 C12 . . 1.784(2) no
    O1 C3 . . 1.211(3) no
    O2 C13 . . 1.360(3) no
    O2 C21 . . 1.417(3) no
    O3 C22 . . 1.193(3) no
    O4 C22 . . 1.328(3) no
    O4 C23 . . 1.449(3) no
    O5 C25 . . 1.192(4) no
    O6 C25 . . 1.334(4) no
    O6 C26 . . 1.467(3) no
    C1 C2 . . 1.506(4) no
    C1 C6 . . 1.336(4) no
    C2 C3 . . 1.549(3) no
    C2 C21 . . 1.568(3) no
    C3 C4 . . 1.477(3) no
    C4 C5 . . 1.347(3) no
    C5 C6 . . 1.461(3) no
    C6 C7 . . 1.530(4) no
    C7 C8 . . 1.543(6) no
    C7 C9 . . 1.513(5) no
    C7 C10 . . 1.518(6) no
    C11 C12 . . 1.392(3) no
    C11 C16 . . 1.397(3) no
    C12 C13 . 2_666 1.406(3) no
    C13 C14 . . 1.388(3) no
    C14 C15 . 2_666 1.391(3) no
    C15 C16 . . 1.391(3) no
    C16 C17 . . 1.536(4) no
    C17 C18 . . 1.524(4) no
    C17 C19 . . 1.527(5) no
    C17 C20 . . 1.533(4) no
    C21 C22 . . 1.545(3) no
    C21 C25 . . 1.548(3) no
    C23 C24 . . 1.495(5) no
    C26 C27 . . 1.466(6) no
    C1 H1 . . 0.9300 no
    C5 H5 . . 0.9300 no
    C8 H8A . . 0.9600 no
    C8 H8B . . 0.9600 no
    C8 H8C . . 0.9600 no
    C9 H9A . . 0.9600 no
    C9 H9B . . 0.9600 no
    C9 H9C . . 0.9600 no
    C10 H10A . . 0.9600 no
    C10 H10B . . 0.9600 no
    C10 H10C . . 0.9600 no
    C11 H11 . . 0.9300 no
    C15 H15 . . 0.9300 no
    C18 H18A . . 0.9600 no
    C18 H18B . . 0.9600 no
    C18 H18C . . 0.9600 no
    C19 H19A . . 0.9600 no
    C19 H19B . . 0.9600 no
    C19 H19C . . 0.9600 no
    C20 H20A . . 0.9600 no
    C20 H20B . . 0.9600 no
    C20 H20C . . 0.9600 no
    C23 H23A . . 0.9700 no
    C23 H23B . . 0.9700 no
    C24 H24A . . 0.9600 no
    C24 H24B . . 0.9600 no
    C24 H24C . . 0.9600 no
    C26 H26A . . 0.9700 no
    C26 H26B . . 0.9700 no
    C27 H27A . . 0.9600 no
    C27 H27B . . 0.9600 no
    C27 H27C . . 0.9600 no
loop_
    _geom_angle_atom_site_label_1
    _geom_angle_atom_site_label_2
    _geom_angle_atom_site_label_3
    _geom_angle_site_symmetry_1
    _geom_angle_site_symmetry_2
    _geom_angle_site_symmetry_3
    _geom_angle
    _geom_angle_publ_flag
    C2 S1 C14 . . . 100.38(10) no
    C4 S2 C12 . . . 100.21(10) no
    C13 O2 C21 . . . 122.89(17) no
    C22 O4 C23 . . . 117.2(2) no
    C25 O6 C26 . . . 117.2(3) no
    C2 C1 C6 . . . 124.0(2) no
    S1 C2 C1 . . . 104.10(15) no
    S1 C2 C3 . . . 107.77(15) no
    S1 C2 C21 . . . 106.81(16) no
    C1 C2 C3 . . . 114.2(2) no
    C1 C2 C21 . . . 112.76(19) no
    C3 C2 C21 . . . 110.56(17) no
    O1 C3 C2 . . . 120.2(2) no
    O1 C3 C4 . . . 122.2(2) no
    C2 C3 C4 . . . 117.6(2) no
    S2 C4 C3 . . . 117.90(16) no
    S2 C4 C5 . . . 120.84(19) no
    C3 C4 C5 . . . 121.2(2) no
    C4 C5 C6 . . . 122.9(2) no
    C1 C6 C5 . . . 119.7(2) no
    C1 C6 C7 . . . 122.8(2) no
    C5 C6 C7 . . . 117.4(2) no
    C6 C7 C8 . . . 108.9(2) no
    C6 C7 C9 . . . 112.4(3) no
    C6 C7 C10 . . . 109.2(3) no
    C8 C7 C9 . . . 108.0(3) no
    C8 C7 C10 . . . 108.3(3) no
    C9 C7 C10 . . . 110.0(3) no
    C12 C11 C16 . . . 122.0(2) no
    S2 C12 C11 . . . 119.17(18) no
    S2 C12 C13 . . 2_666 120.95(16) no
    C11 C12 C13 . . 2_666 119.87(19) no
    O2 C13 C14 . . . 125.4(2) no
    O2 C13 C12 . . 2_666 115.73(18) no
    C12 C13 C14 2_666 . . 118.7(2) no
    S1 C14 C13 . . . 121.56(18) no
    S1 C14 C15 . . 2_666 118.17(16) no
    C13 C14 C15 . . 2_666 120.3(2) no
    C14 C15 C16 2_666 . . 122.2(2) no
    C11 C16 C15 . . . 116.9(2) no
    C11 C16 C17 . . . 120.0(2) no
    C15 C16 C17 . . . 123.1(2) no
    C16 C17 C18 . . . 108.9(2) no
    C16 C17 C19 . . . 110.7(2) no
    C16 C17 C20 . . . 111.3(2) no
    C18 C17 C19 . . . 109.2(3) no
    C18 C17 C20 . . . 108.8(2) no
    C19 C17 C20 . . . 107.8(2) no
    O2 C21 C2 . . . 114.06(18) no
    O2 C21 C22 . . . 102.53(17) no
    O2 C21 C25 . . . 106.9(2) no
    C2 C21 C22 . . . 110.37(19) no
    C2 C21 C25 . . . 113.09(18) no
    C22 C21 C25 . . . 109.30(18) no
    O3 C22 O4 . . . 126.5(2) no
    O3 C22 C21 . . . 124.4(2) no
    O4 C22 C21 . . . 109.1(2) no
    O4 C23 C24 . . . 109.6(3) no
    O5 C25 O6 . . . 125.9(2) no
    O5 C25 C21 . . . 123.6(2) no
    O6 C25 C21 . . . 110.5(3) no
    O6 C26 C27 . . . 111.2(3) no
    C2 C1 H1 . . . 118.00 no
    C6 C1 H1 . . . 118.00 no
    C4 C5 H5 . . . 119.00 no
    C6 C5 H5 . . . 119.00 no
    C7 C8 H8A . . . 109.00 no
    C7 C8 H8B . . . 110.00 no
    C7 C8 H8C . . . 109.00 no
    H8A C8 H8B . . . 109.00 no
    H8A C8 H8C . . . 109.00 no
    H8B C8 H8C . . . 109.00 no
    C7 C9 H9A . . . 109.00 no
    C7 C9 H9B . . . 110.00 no
    C7 C9 H9C . . . 109.00 no
    H9A C9 H9B . . . 109.00 no
    H9A C9 H9C . . . 109.00 no
    H9B C9 H9C . . . 109.00 no
    C7 C10 H10A . . . 110.00 no
    C7 C10 H10B . . . 109.00 no
    C7 C10 H10C . . . 109.00 no
    H10A C10 H10B . . . 110.00 no
    H10A C10 H10C . . . 109.00 no
    H10B C10 H10C . . . 109.00 no
    C12 C11 H11 . . . 119.00 no
    C16 C11 H11 . . . 119.00 no
    C16 C15 H15 . . . 119.00 no
    C14 C15 H15 2_666 . . 119.00 no
    C17 C18 H18A . . . 109.00 no
    C17 C18 H18B . . . 110.00 no
    C17 C18 H18C . . . 109.00 no
    H18A C18 H18B . . . 109.00 no
    H18A C18 H18C . . . 109.00 no
    H18B C18 H18C . . . 110.00 no
    C17 C19 H19A . . . 109.00 no
    C17 C19 H19B . . . 109.00 no
    C17 C19 H19C . . . 109.00 no
    H19A C19 H19B . . . 110.00 no
    H19A C19 H19C . . . 110.00 no
    H19B C19 H19C . . . 109.00 no
    C17 C20 H20A . . . 110.00 no
    C17 C20 H20B . . . 109.00 no
    C17 C20 H20C . . . 109.00 no
    H20A C20 H20B . . . 110.00 no
    H20A C20 H20C . . . 109.00 no
    H20B C20 H20C . . . 109.00 no
    O4 C23 H23A . . . 110.00 no
    O4 C23 H23B . . . 110.00 no
    C24 C23 H23A . . . 110.00 no
    C24 C23 H23B . . . 110.00 no
    H23A C23 H23B . . . 108.00 no
    C23 C24 H24A . . . 110.00 no
    C23 C24 H24B . . . 110.00 no
    C23 C24 H24C . . . 109.00 no
    H24A C24 H24B . . . 110.00 no
    H24A C24 H24C . . . 109.00 no
    H24B C24 H24C . . . 109.00 no
    O6 C26 H26A . . . 109.00 no
    O6 C26 H26B . . . 109.00 no
    C27 C26 H26A . . . 109.00 no
    C27 C26 H26B . . . 109.00 no
    H26A C26 H26B . . . 108.00 no
    C26 C27 H27A . . . 109.00 no
    C26 C27 H27B . . . 109.00 no
    C26 C27 H27C . . . 109.00 no
    H27A C27 H27B . . . 109.00 no
    H27A C27 H27C . . . 109.00 no
    H27B C27 H27C . . . 109.00 no
loop_
    _geom_torsion_atom_site_label_1
    _geom_torsion_atom_site_label_2
    _geom_torsion_atom_site_label_3
    _geom_torsion_atom_site_label_4
    _geom_torsion_site_symmetry_1
    _geom_torsion_site_symmetry_2
    _geom_torsion_site_symmetry_3
    _geom_torsion_site_symmetry_4
    _geom_torsion
    _geom_torsion_publ_flag
    C14 S1 C2 C21 . . . . -48.10(17) no
    C2 S1 C14 C13 . . . . 22.1(2) no
    C2 S1 C14 C15 . . . 2_666 -156.25(19) no
    C14 S1 C2 C1 . . . . -167.61(17) no
    C14 S1 C2 C3 . . . . 70.72(17) no
    C12 S2 C4 C5 . . . . 111.75(19) no
    C4 S2 C12 C13 . . . 2_666 105.5(2) no
    C12 S2 C4 C3 . . . . -71.32(18) no
    C4 S2 C12 C11 . . . . -76.0(2) no
    C13 O2 C21 C25 . . . . 84.7(2) no
    C13 O2 C21 C2 . . . . -41.1(3) no
    C13 O2 C21 C22 . . . . -160.4(2) no
    C21 O2 C13 C14 . . . . 7.0(3) no
    C21 O2 C13 C12 . . . 2_666 -177.6(2) no
    C23 O4 C22 O3 . . . . -3.3(4) no
    C22 O4 C23 C24 . . . . -90.8(3) no
    C23 O4 C22 C21 . . . . 176.2(2) no
    C25 O6 C26 C27 . . . . -92.1(4) no
    C26 O6 C25 C21 . . . . -177.4(2) no
    C26 O6 C25 O5 . . . . 0.9(4) no
    C6 C1 C2 C21 . . . . 124.4(2) no
    C6 C1 C2 C3 . . . . -2.9(3) no
    C2 C1 C6 C7 . . . . -178.5(2) no
    C2 C1 C6 C5 . . . . -2.2(3) no
    C6 C1 C2 S1 . . . . -120.2(2) no
    C1 C2 C21 O2 . . . . 175.07(19) no
    C1 C2 C3 O1 . . . . -171.4(2) no
    S1 C2 C3 C4 . . . . 121.69(18) no
    C1 C2 C3 C4 . . . . 6.6(3) no
    S1 C2 C21 C22 . . . . 176.10(15) no
    S1 C2 C21 C25 . . . . -61.1(2) no
    S1 C2 C3 O1 . . . . -56.3(2) no
    C3 C2 C21 C25 . . . . -178.1(2) no
    C21 C2 C3 C4 . . . . -121.9(2) no
    C1 C2 C21 C22 . . . . -70.1(2) no
    S1 C2 C21 O2 . . . . 61.3(2) no
    C3 C2 C21 C22 . . . . 59.1(2) no
    C1 C2 C21 C25 . . . . 52.7(3) no
    C3 C2 C21 O2 . . . . -55.7(2) no
    C21 C2 C3 O1 . . . . 60.2(3) no
    C2 C3 C4 C5 . . . . -5.5(3) no
    C2 C3 C4 S2 . . . . 177.62(15) no
    O1 C3 C4 C5 . . . . 172.4(2) no
    O1 C3 C4 S2 . . . . -4.5(3) no
    C3 C4 C5 C6 . . . . 0.2(3) no
    S2 C4 C5 C6 . . . . 177.04(16) no
    C4 C5 C6 C7 . . . . -179.6(2) no
    C4 C5 C6 C1 . . . . 3.9(3) no
    C5 C6 C7 C10 . . . . -59.5(3) no
    C1 C6 C7 C8 . . . . -125.1(3) no
    C1 C6 C7 C10 . . . . 116.9(3) no
    C5 C6 C7 C9 . . . . 178.2(3) no
    C5 C6 C7 C8 . . . . 58.5(3) no
    C1 C6 C7 C9 . . . . -5.4(4) no
    C16 C11 C12 S2 . . . . -179.19(18) no
    C16 C11 C12 C13 . . . 2_666 -0.6(4) no
    C12 C11 C16 C15 . . . . -0.3(3) no
    C12 C11 C16 C17 . . . . -177.8(2) no
    S2 C12 C13 O2 . . 2_666 2_666 -3.9(3) no
    C11 C12 C13 C14 . . 2_666 2_666 2.0(3) no
    S2 C12 C13 C14 . . 2_666 2_666 -179.51(18) no
    C11 C12 C13 O2 . . 2_666 2_666 177.6(2) no
    O2 C13 C14 S1 . . . . -0.7(3) no
    C12 C13 C14 C15 2_666 . . 2_666 2.4(3) no
    C12 C13 C14 S1 2_666 . . . -175.92(17) no
    O2 C13 C14 C15 . . . 2_666 177.6(2) no
    S1 C14 C15 C16 . . 2_666 2_666 176.83(19) no
    C13 C14 C15 C16 . . 2_666 2_666 -1.6(4) no
    C14 C15 C16 C11 2_666 . . . -0.2(4) no
    C14 C15 C16 C17 2_666 . . . 177.3(2) no
    C15 C16 C17 C20 . . . . 7.1(4) no
    C15 C16 C17 C18 . . . . -112.9(3) no
    C15 C16 C17 C19 . . . . 127.0(3) no
    C11 C16 C17 C19 . . . . -55.6(3) no
    C11 C16 C17 C20 . . . . -175.5(2) no
    C11 C16 C17 C18 . . . . 64.5(3) no
    C2 C21 C22 O4 . . . . 179.86(19) no
    C25 C21 C22 O3 . . . . -125.7(3) no
    C2 C21 C25 O5 . . . . 103.3(3) no
    C2 C21 C25 O6 . . . . -78.3(2) no
    C22 C21 C25 O5 . . . . -133.3(2) no
    C22 C21 C25 O6 . . . . 45.1(3) no
    C25 C21 C22 O4 . . . . 54.9(3) no
    O2 C21 C25 O5 . . . . -23.0(3) no
    O2 C21 C25 O6 . . . . 155.34(19) no
    O2 C21 C22 O3 . . . . 121.2(3) no
    O2 C21 C22 O4 . . . . -58.3(2) no
    C2 C21 C22 O3 . . . . -0.7(3) no
loop_
    _geom_hbond_atom_site_label_D
    _geom_hbond_atom_site_label_H
    _geom_hbond_atom_site_label_A
    _geom_hbond_site_symmetry_A
    _geom_hbond_distance_DH
    _geom_hbond_distance_HA
    _geom_hbond_distance_DA
    _geom_hbond_angle_DHA
    _geom_hbond_publ_flag
    C26 H26A O4 2_676 0.97 2.35 3.298(5) 164 yes
_iucr_refine_instructions_details
;
TITL OM-16 in P-1
CELL  0.71073  10.9366  11.7386  12.6262  100.018  113.884  105.884
ZERR     1.00   0.0006   0.0005   0.0008    0.004    0.006    0.004
LATT   1
SFAC  C    H    O    S
UNIT  54 64 12 4
MERG   2
OMIT    -4.00 180.00
HTAB C1 O6
EQIV $1 -x+1, -y+2, -z+1
HTAB C26 O4_$1
HTAB C1 O6
HTAB C26 O4_$1
OMIT    -2   5   1
OMIT    -2   5   0
OMIT     2  -2   4
OMIT    -3  -7   1
OMIT    -4   7   1
OMIT     1   6   0
OMIT    -5   1   2
OMIT     1  -2   3
OMIT    -3  -1   8
OMIT     5  -4   3
OMIT     0  -3   2
OMIT    -2   5   4
OMIT     1  -8   3
OMIT     3   4   7
OMIT    -8  -6   2
OMIT     5 -10   4
OMIT     1   6   4
OMIT     7  -3   2
OMIT     2  -8   1
OMIT     6   0   2
OMIT    -1  -9   4
OMIT    -5   4   8
OMIT    -7   6  12
OMIT    -8   3   0
OMIT    -3   2   8
OMIT    -8   0   2
FMAP   2
PLAN    3
ACTA
BOND   $H
CONF
L.S.  13
WGHT    0.059500    1.242300
FVAR       0.74436
C1    1    0.662933    0.715570    0.290163    11.00000    0.02574    0.02329 =
         0.03009    0.01432    0.01829    0.01053
AFIX  43
H1    2    0.647616    0.779452    0.258857    11.00000   -1.20000
AFIX   0
C2    1    0.555367    0.646130    0.325308    11.00000    0.01970    0.02253 =
         0.02444    0.01060    0.01234    0.00988
C3    1    0.585671    0.537171    0.370284    11.00000    0.02233    0.02219 =
         0.02480    0.01134    0.01460    0.01132
C4    1    0.721532    0.522504    0.386687    11.00000    0.02035    0.01824 =
         0.02076    0.00716    0.01298    0.00920
C5    1    0.809763    0.594437    0.354033    11.00000    0.02126    0.02325 =
         0.02537    0.00920    0.01506    0.01039
AFIX  43
H5    2    0.894135    0.582120    0.365607    11.00000   -1.20000
AFIX   0
C6    1    0.778866    0.691026    0.301205    11.00000    0.02192    0.02079 =
         0.02353    0.00876    0.01457    0.00674
C7    1    0.888168    0.765364    0.267506    11.00000    0.02917    0.03314 =
         0.04614    0.02267    0.02683    0.01327
C8    1    0.903095    0.673609    0.174364    11.00000    0.08709    0.06484 =
         0.08296    0.04239    0.07376    0.03815
AFIX 137
H8A   2    0.972159    0.719421    0.153238    11.00000   -1.50000
H8B   2    0.810969    0.629807    0.102024    11.00000   -1.50000
H8C   2    0.935442    0.614512    0.209881    11.00000   -1.50000
AFIX   0
C9    1    0.841951    0.859540    0.210065    11.00000    0.04979    0.06612 =
         0.09896    0.06356    0.05274    0.03151
AFIX 137
H9A   2    0.833960    0.918829    0.267169    11.00000   -1.50000
H9B   2    0.749930    0.816823    0.137442    11.00000   -1.50000
H9C   2    0.912653    0.902690    0.189157    11.00000   -1.50000
AFIX   0
C10   1    1.034678    0.831721    0.381543    11.00000    0.03284    0.05606 =
         0.07973    0.03041    0.02029   -0.00151
AFIX 137
H10A  2    1.104480    0.875883    0.360265    11.00000   -1.50000
H10B  2    1.064490    0.771219    0.416206    11.00000   -1.50000
H10C  2    1.027690    0.890014    0.440253    11.00000   -1.50000
AFIX   0
C11   1    0.934862    0.561282    0.680109    11.00000    0.02048    0.02545 =
         0.02496    0.01192    0.01408    0.01222
AFIX  43
H11   2    0.999387    0.591668    0.651739    11.00000   -1.20000
AFIX   0
C12   1    0.801673    0.464958    0.598804    11.00000    0.01991    0.02311 =
         0.01884    0.01040    0.01033    0.01198
C13   1    0.296776    0.583076    0.359817    11.00000    0.01819    0.02049 =
         0.02058    0.00920    0.01027    0.01043
C14   1    0.260017    0.529999    0.238545    11.00000    0.01892    0.02495 =
         0.02096    0.01062    0.01171    0.01061
C15   1    0.874171    0.565605    0.841021    11.00000    0.02267    0.02774 =
         0.01990    0.00840    0.01049    0.01182
AFIX  43
H15   2    0.897582    0.598494    0.922386    11.00000   -1.20000
AFIX   0
C16   1    0.974546    0.613696    0.803032    11.00000    0.01908    0.02205 =
         0.02413    0.00759    0.01013    0.00907
C17   1    1.120492    0.722976    0.887880    11.00000    0.01937    0.02885 =
         0.02727    0.00510    0.01022    0.00683
C18   1    1.120256    0.835789    0.843721    11.00000    0.03515    0.03121 =
         0.06875    0.01880    0.01354    0.00506
AFIX 137
H18A  2    1.044310    0.859867    0.846736    11.00000   -1.50000
H18B  2    1.104541    0.814373    0.761070    11.00000   -1.50000
H18C  2    1.211770    0.904196    0.895538    11.00000   -1.50000
AFIX   0
C19   1    1.244789    0.687996    0.887225    11.00000    0.02017    0.04518 =
         0.03659    0.00181    0.00954    0.00849
AFIX 137
H19A  2    1.233447    0.669339    0.805895    11.00000   -1.50000
H19B  2    1.244026    0.615858    0.913360    11.00000   -1.50000
H19C  2    1.335064    0.756792    0.942010    11.00000   -1.50000
AFIX   0
C20   1    1.147346    0.759212    1.020308    11.00000    0.02973    0.05493 =
         0.03188   -0.00516    0.01315    0.00076
AFIX 137
H20A  2    1.138868    0.686756    1.046555    11.00000   -1.50000
H20B  2    1.077184    0.791342    1.024947    11.00000   -1.50000
H20C  2    1.242804    0.822233    1.072362    11.00000   -1.50000
AFIX   0
C21   1    0.535424    0.735148    0.419496    11.00000    0.01893    0.02150 =
         0.02455    0.01001    0.01105    0.00923
C22   1    0.672577    0.789623    0.545903    11.00000    0.02279    0.02179 =
         0.02611    0.00938    0.01174    0.00983
C23   1    0.766791    0.918849    0.749719    11.00000    0.03359    0.03961 =
         0.02911   -0.00262    0.00832    0.01331
AFIX  23
H23A  2    0.770419    1.000624    0.785503    11.00000   -1.20000
H23B  2    0.859432    0.929274    0.752867    11.00000   -1.20000
AFIX   0
C24   1    0.738554    0.835005    0.820830    11.00000    0.06073    0.07171 =
         0.04708    0.02339    0.02471    0.03134
AFIX 137
H24A  2    0.813131    0.871884    0.904684    11.00000   -1.50000
H24B  2    0.738036    0.755031    0.786669    11.00000   -1.50000
H24C  2    0.646364    0.824268    0.816791    11.00000   -1.50000
AFIX   0
C25   1    0.499695    0.843819    0.377724    11.00000    0.02637    0.02602 =
         0.02945    0.01087    0.01492    0.01435
C26   1    0.604540    1.046040    0.366942    11.00000    0.04861    0.02427 =
         0.05958    0.02143    0.02586    0.01767
AFIX  23
H26A  2    0.525288    1.059086    0.376562    11.00000   -1.20000
H26B  2    0.692514    1.118344    0.423301    11.00000   -1.20000
AFIX   0
C27   1    0.577201    1.034363    0.241109    11.00000    0.09004    0.06450 =
         0.08520    0.05205    0.05987    0.04579
AFIX 137
H27A  2    0.569022    1.109349    0.224178    11.00000   -1.50000
H27B  2    0.488808    0.964122    0.185127    11.00000   -1.50000
H27C  2    0.655871    1.021971    0.231628    11.00000   -1.50000
AFIX   0
O1    3    0.497915    0.465446    0.387458    11.00000    0.02746    0.03280 =
         0.04388    0.02345    0.02365    0.01615
O2    3    0.426222    0.673739    0.446633    11.00000    0.01855    0.02342 =
         0.02202    0.00659    0.01134    0.00527
O3    3    0.777777    0.765778    0.568128    11.00000    0.02751    0.04927 =
         0.03122    0.00416    0.00964    0.02178
O4    3    0.652789    0.864710    0.623636    11.00000    0.02755    0.03603 =
         0.02976   -0.00061    0.00936    0.01571
O5    3    0.381455    0.845958    0.337061    11.00000    0.03089    0.04127 =
         0.05157    0.02079    0.01735    0.02374
O6    3    0.619209    0.933561    0.396869    11.00000    0.03446    0.02598 =
         0.05584    0.02253    0.02378    0.01529
S1    4    0.382149    0.578058    0.181686    11.00000    0.02256    0.03220 =
         0.02063    0.01111    0.01319    0.01009
S2    4    0.760463    0.401794    0.443759    11.00000    0.02584    0.02108 =
         0.02202    0.00901    0.01521    0.01350
HKLF 4
REM  OM-16 in P-1
REM R1 =  0.0643 for    6481 Fo > 4sig(Fo)  and  0.0942 for all    8908 data
REM    324 parameters refined using      0 restraints
END
WGHT      0.0595      1.2423
REM Highest difference peak  0.581,  deepest hole -0.382,  1-sigma level  0.076
Q1    1   0.9969  0.7248  0.2649  11.00000  0.05    0.58
Q2    1   0.1998  0.4752  0.2152  11.00000  0.05    0.49
Q3    1   0.8623  0.4886  0.6519  11.00000  0.05    0.49
;
