# Supplementary material for: Crystal structure of tetra­ethyl 27,30-dioxo-7,12,20,25-tetra-tert-but­yl-3,16-dioxa-9,22,28,31-tetra­thia­hepta­cyclo­[21.3.1.11,5.14,8.110,14.114,18.117,21]dotriaconta-4,6,8(29),10,12,17,19,21(32),23,25-deca­ene-2,2,15,15-tetra­carboxyl­ate
Source: Acta Crystallogr E Crystallogr Commun. 2015 Sep 26;71(Pt 10):o778–9. doi: 10.1107/S205698901501748X (PMC4647429; doi:10.1107/S205698901501748X)
Supplement: Supplementary file 2 [file e-71-0o778-Isup2.hkl]

#
# h,k,l, Fc-squared, Fo-squared, sigma(Fo-squared), status flag
#
data_I
_shelx_title ' OM-16 in P-1'
_shelx_refln_list_code          4
_shelx_F_calc_maximum      134.83
_exptl_crystal_F_000       548.00
_reflns_d_resolution_high  0.6567

loop_
 _space_group_symop_operation_xyz
 'x, y, z'
 '-x, -y, -z'

_cell_length_a    10.9366
_cell_length_b    11.7386
_cell_length_c    12.6262
_cell_angle_alpha 100.018
_cell_angle_beta  113.884
_cell_angle_gamma 105.884

_shelx_F_squared_multiplier     1.000

loop_
 _refln_index_h
 _refln_index_k
 _refln_index_l
 _refln_F_squared_calc
 _refln_F_squared_meas
 _refln_F_squared_sigma
 _refln_observed_status
   2   0   0       2283.63       2466.22        31.96 o
   3   0   0        165.32        161.62        10.52 o
   4   0   0         61.00         58.66         7.72 o
   5   0   0        556.83        603.69        24.96 o
   6   0   0        730.42        836.02        32.22 o
   7   0   0        276.06        250.85        19.56 o
   8   0   0       1109.39       1106.88        42.50 o
   9   0   0          4.09         21.71        10.20 o
  10   0   0          3.14          9.22         7.18 o
  11   0   0        101.13         97.50        15.56 o
  12   0   0         13.75         20.32         8.99 o
  13   0   0          0.82          1.39         8.19 o
 -14   1   0          6.77         22.58        10.47 o
 -13   1   0          0.03         10.50         8.12 o
 -12   1   0         32.06         35.41        11.41 o
 -11   1   0          1.45          1.90         8.63 o
 -10   1   0          0.02          1.14         6.59 o
  -9   1   0          0.29         -9.60         9.49 o
  -8   1   0        720.80        726.88        35.43 o
  -7   1   0        658.69        710.15        33.05 o
  -6   1   0        347.22        368.09        23.05 o
  -5   1   0         13.45         30.25         7.72 o
  -4   1   0        804.04        978.00        28.73 o
  -3   1   0          3.94         12.13         4.57 o
  -2   1   0        859.33        985.67        20.94 o
   1   1   0        938.81        749.41         7.23 o
   2   1   0        208.59        279.52        20.48 o
   3   1   0        773.90        845.76        11.47 o
   4   1   0       1606.81       1632.65        28.29 o
   5   1   0         11.30         15.56         2.89 o
   6   1   0        415.65        417.00        22.70 o
   7   1   0        539.22        518.18        26.98 o
   8   1   0        185.30        171.17        16.84 o
   9   1   0         76.93         72.53        12.18 o
  10   1   0         21.01         23.97         9.02 o
  11   1   0          1.56          4.71         6.91 o
  12   1   0          3.54          4.26        14.03 o
  13   1   0          0.04        -19.55        11.35 o
 -14   2   0         54.83         65.46        15.49 o
 -13   2   0         15.75         21.89        10.05 o
 -12   2   0         75.85         77.95        15.92 o
 -11   2   0         11.74         -5.50         8.52 o
 -10   2   0         64.07         50.10        11.48 o
  -9   2   0        256.73        226.39        21.60 o
  -8   2   0          3.83          9.66         8.68 o
  -7   2   0        866.95        811.27        35.79 o
  -6   2   0          0.31          9.46         6.26 o
  -5   2   0        267.23        243.72        16.84 o
  -4   2   0          0.04          4.49         4.62 o
  -3   2   0       2853.04       2818.10        43.57 o
  -2   2   0       2208.60       2515.33        33.98 o
  -1   2   0        224.17        236.88         5.49 o
   0   2   0          1.81          0.79         1.19 o
   1   2   0       8727.87       9120.19        82.03 o
   2   2   0       2225.91       2181.73        19.57 o
   3   2   0       3509.49       3723.36        28.68 o
   4   2   0        222.34        311.91        19.09 o
   5   2   0        272.38        334.40         9.55 o
   6   2   0        418.69        450.01        22.49 o
   7   2   0        379.08        386.88        22.42 o
   8   2   0        100.12         62.68        10.31 o
   9   2   0        837.77        855.29        37.86 o
  10   2   0        107.84         91.48         9.47 o
  11   2   0         88.66         91.11         9.82 o
  12   2   0         29.93         19.41        14.82 o
 -14   3   0        111.94        108.79        19.65 o
 -13   3   0          8.27         19.76        10.70 o
 -12   3   0        112.22         84.61        16.84 o
 -11   3   0         44.32         23.08         9.19 o
 -10   3   0         22.32          3.65         7.96 o
  -9   3   0        234.58        223.89        22.04 o
  -7   3   0        904.51        971.88        39.27 o
  -6   3   0       1731.01       1745.62        48.48 o
  -5   3   0         20.41         37.74         8.32 o
  -4   3   0         87.04        114.03        10.74 o
  -3   3   0        813.46        972.60        25.88 o
  -2   3   0       5339.76       5522.49        29.77 o
  -1   3   0       1580.79       1724.38        13.21 o
   0   3   0       1609.99       1552.76        12.24 o
   1   3   0        726.39        925.73        22.82 o
   2   3   0       1529.21       1465.47        15.47 o
   3   3   0       1003.68       1177.52        13.66 o
   4   3   0          1.67          6.05         1.48 o
   5   3   0        762.18        778.03        29.33 o
   6   3   0         17.36         18.98         3.92 o
   7   3   0         57.17         57.96         6.29 o
   8   3   0        301.80        300.01        14.24 o
   9   3   0        268.27        268.17        14.25 o
  10   3   0         64.35         60.60         8.07 o
  11   3   0         17.63         13.93        16.91 o
  12   3   0         32.39         23.83         7.15 o
 -14   4   0        226.94        221.09        27.27 o
 -13   4   0         64.38         92.42        18.37 o
 -12   4   0         70.49         75.28         9.93 o
 -11   4   0        122.05        129.39        11.80 o
 -10   4   0         13.98          6.75         7.72 o
  -9   4   0        347.12        311.35        26.30 o
  -8   4   0        269.34        237.44        22.31 o
  -7   4   0        104.64        107.19        15.25 o
  -6   4   0       1186.25       1206.69        40.45 o
  -5   4   0        940.93       1017.02        34.11 o
  -4   4   0         31.83         15.45         4.49 o
  -3   4   0       1108.46       1214.14        34.49 o
  -2   4   0        202.93        232.27         5.66 o
  -1   4   0        241.35        242.72         6.66 o
   0   4   0        652.84        603.87        11.31 o
   1   4   0        600.89        618.08        15.10 o
   2   4   0        235.90        230.23         4.09 o
   3   4   0         60.63         56.99         2.52 o
   4   4   0          1.13         17.58         2.49 o
   5   4   0        191.14        174.87         8.54 o
   6   4   0        216.74        203.65        10.53 o
   7   4   0        217.89        262.90        12.32 o
   8   4   0          0.92          1.73         6.52 o
   9   4   0         72.11         91.88        13.10 o
  10   4   0         85.47         83.22         8.79 o
  11   4   0         52.97         31.95         9.11 o
  12   4   0         16.32          3.14        11.51 o
 -14   5   0        126.22        136.71        22.24 o
 -13   5   0        102.72         88.38        18.75 o
 -12   5   0         95.04         95.01        11.12 o
 -11   5   0          6.19         10.27         5.37 o
 -10   5   0         74.00         58.83         7.89 o
  -9   5   0         27.35         22.11         8.34 o
  -8   5   0         14.04         47.07        12.16 o
  -7   5   0        131.99        147.16        16.89 o
  -6   5   0         38.16         29.50         7.64 o
  -5   5   0        720.68        696.91        19.11 o
  -4   5   0         31.00         23.05         4.37 o
  -3   5   0        783.67        835.25        14.73 o
  -1   5   0        266.88        271.62         4.95 o
   0   5   0        391.90        352.85         9.71 o
   1   5   0        172.51        192.99         5.76 o
   2   5   0        153.68        120.59         3.93 o
   3   5   0          1.52          1.34         1.07 o
   4   5   0          9.21          7.96         1.64 o
   5   5   0          1.63          5.88         2.64 o
   6   5   0          1.37         15.69         3.42 o
   7   5   0          7.05          4.97         3.76 o
   8   5   0         79.25         64.95         6.55 o
   9   5   0          2.18          5.56         4.21 o
  10   5   0          9.83         14.86         5.84 o
  11   5   0          0.86         -1.81         5.72 o
 -14   6   0        111.12        118.21        21.48 o
 -13   6   0        272.92        273.66        18.83 o
 -12   6   0        337.99        325.87        19.88 o
 -11   6   0        272.24        279.23        17.81 o
 -10   6   0          2.46         -2.27         5.49 o
  -9   6   0         17.64         24.32         8.96 o
  -8   6   0        173.15        177.26        12.20 o
  -7   6   0        235.06        247.46        22.51 o
  -6   6   0        141.92        162.45        12.32 o
  -5   6   0        360.27        353.01        14.06 o
  -4   6   0         69.44         50.37         5.44 o
  -3   6   0         48.59         36.98         3.65 o
  -2   6   0        949.25        955.10        14.03 o
  -1   6   0        214.08        251.09         8.25 o
   0   6   0        615.95        816.61        16.20 o
   2   6   0        201.27        201.93         5.30 o
   3   6   0         18.20         18.36         2.25 o
   4   6   0         87.08         77.75         3.86 o
   5   6   0         36.55         31.22         2.95 o
   6   6   0          2.36         -1.60         2.82 o
   7   6   0         42.96         47.71         4.56 o
   8   6   0        111.39        114.62         6.96 o
   9   6   0          3.39          4.49         4.54 o
  10   6   0          1.04          6.93         6.33 o
  11   6   0         14.27         21.46         9.15 o
 -14   7   0          8.69         11.66        10.45 o
 -13   7   0          6.69          6.45         6.85 o
 -12   7   0        272.91        270.77        18.53 o
 -11   7   0         71.22         81.85        10.79 o
 -10   7   0          3.72         -3.12         5.61 o
  -9   7   0         32.45         14.84         9.94 o
  -8   7   0        289.31        263.13        26.32 o
  -7   7   0        738.85        778.68        23.95 o
  -6   7   0          0.04          1.95         4.25 o
  -5   7   0          0.24          3.74         3.86 o
  -4   7   0          3.86          0.00         8.41 o
  -3   7   0        180.99        203.96         5.97 o
  -2   7   0         10.00         11.74         1.69 o
  -1   7   0          0.22         -0.73         1.15 o
   0   7   0       1078.09       1019.88        21.13 o
   1   7   0         20.39         15.37         1.58 o
   2   7   0          1.80         22.20         5.92 o
   3   7   0        236.08        257.35         6.85 o
   4   7   0        220.94        191.81         6.59 o
   5   7   0          0.17         -1.31         2.51 o
   6   7   0         10.12          0.17         2.84 o
   7   7   0          1.52          9.94         3.41 o
   8   7   0         68.24         70.80         8.62 o
   9   7   0         18.68         18.25         5.92 o
  10   7   0          5.26         13.19         7.13 o
 -14   8   0        146.24        134.87        14.41 o
 -13   8   0          8.06          7.61         6.07 o
 -12   8   0        295.11        284.22        18.97 o
 -11   8   0          5.97         15.30         7.46 o
 -10   8   0        233.95        230.13        25.13 o
  -9   8   0         15.17         26.45         6.91 o
  -8   8   0         39.54         40.29         8.01 o
  -7   8   0       1621.14       1656.00        35.07 o
  -6   8   0         95.85         80.23        15.00 o
  -5   8   0        414.09        382.23        14.97 o
  -4   8   0        313.71        311.50        10.61 o
  -3   8   0        320.95        377.06         7.25 o
  -2   8   0        167.69        184.91         5.82 o
  -1   8   0        293.24        272.42         9.32 o
   0   8   0        340.79        337.76        10.22 o
   1   8   0       1027.17        996.54        17.31 o
   2   8   0        132.65        124.73         6.49 o
   3   8   0          1.73          3.47         1.93 o
   4   8   0        122.13        106.48         6.58 o
   5   8   0          3.06         -0.25         3.66 o
   6   8   0         81.82         77.44         8.31 o
   7   8   0        122.98        113.90        10.39 o
   8   8   0          0.41          7.52         5.05 o
   9   8   0         43.84         44.18        10.58 o
 -14   9   0        297.53        309.19        23.65 o
 -13   9   0          4.55          1.85         5.73 o
 -12   9   0          8.48         10.20         6.49 o
 -11   9   0          4.68         10.78         9.47 o
 -10   9   0          5.13          6.82         5.41 o
  -9   9   0        190.27        196.76        14.85 o
  -8   9   0        243.73        248.85        14.91 o
  -7   9   0         31.03         39.15         8.37 o
  -6   9   0         34.63         28.89         9.85 o
  -5   9   0         24.46         15.29         4.23 o
  -4   9   0        138.35        121.42         6.84 o
  -3   9   0         16.29         16.06         1.96 o
  -2   9   0        120.91        122.17         5.06 o
  -1   9   0        112.87        102.45         6.31 o
   0   9   0        104.38        130.40         7.08 o
   1   9   0         86.72         99.69         6.42 o
   2   9   0        322.90        312.19        11.20 o
   3   9   0         25.92         28.85         4.25 o
   4   9   0         53.63         46.16         6.84 o
   5   9   0         52.76         34.56         6.37 o
   6   9   0          0.12         -8.56         5.53 o
   7   9   0         43.03         52.22         7.96 o
   8   9   0         75.31         88.00        12.98 o
 -14  10   0        243.09        237.22        25.43 o
 -13  10   0         12.01         19.09         7.68 o
 -12  10   0         89.84        120.53        13.64 o
 -11  10   0         54.04         51.35         9.02 o
 -10  10   0          3.48          3.69         5.71 o
  -9  10   0        114.04        105.60        11.03 o
  -8  10   0        221.65        203.56        13.98 o
  -7  10   0          1.11         -3.17         4.36 o
  -6  10   0        119.29        140.43        10.35 o
  -5  10   0         23.63         33.87         7.65 o
  -4  10   0        809.04        812.95        23.99 o
  -3  10   0          0.08         -0.94         3.62 o
  -2  10   0         44.89         42.93         7.70 o
  -1  10   0         29.55         25.58         4.93 o
   0  10   0         20.61         18.64         3.54 o
   1  10   0        177.72        147.23         8.06 o
   2  10   0       1875.70       1748.66        42.27 o
   3  10   0        111.47        124.58        10.52 o
   4  10   0         46.65         34.35         6.19 o
   5  10   0         53.58         49.98         7.56 o
   6  10   0          0.01          2.15         7.79 o
   7  10   0         23.86         21.93         7.87 o
 -14  11   0         15.02         29.13        11.93 o
 -13  11   0         72.17         96.45        13.04 o
 -12  11   0          0.14         12.63         7.04 o
 -11  11   0        194.89        203.44        16.27 o
 -10  11   0          4.80          3.03         6.36 o
  -9  11   0         34.89         34.91         7.31 o
  -8  11   0          0.03         -4.28         6.40 o
  -7  11   0        200.76        214.78        13.38 o
  -6  11   0        260.01        265.87        13.71 o
  -5  11   0        818.93        801.06        33.23 o
  -4  11   0        107.41        106.03         9.60 o
  -3  11   0          9.62         22.16         5.37 o
  -2  11   0          9.29         11.43         4.47 o
  -1  11   0          9.38         26.37         4.51 o
   0  11   0        306.54        289.91        12.27 o
   1  11   0          4.77          5.93         3.45 o
   2  11   0        525.30        516.95        15.85 o
   3  11   0         96.53         96.66        11.86 o
   4  11   0         10.31         12.26         5.59 o
   5  11   0          0.47          9.43         5.10 o
   6  11   0          3.18          0.34        12.89 o
   7  11   0          0.01         -9.38         6.70 o
 -13  12   0        186.35        240.76        18.68 o
 -12  12   0        211.18        218.14        17.49 o
 -11  12   0        119.41        116.27        12.69 o
 -10  12   0         11.13         16.19         6.72 o
  -9  12   0          8.49         18.52         6.41 o
  -8  12   0         30.16         46.01         7.84 o
  -7  12   0         17.75         21.65         8.55 o
  -6  12   0        249.23        244.46        20.21 o
  -5  12   0        343.15        334.37        17.33 o
  -4  12   0         25.75         20.75         5.13 o
  -3  12   0         76.01         65.81         7.68 o
  -2  12   0          5.71          6.59         3.73 o
  -1  12   0          3.72          1.81         5.19 o
   0  12   0         70.43         63.57         6.21 o
   1  12   0          7.26         42.63         7.14 o
   2  12   0          5.24         16.84         6.46 o
   3  12   0          0.08         -5.01         6.82 o
   4  12   0          2.73          8.80         6.56 o
   5  12   0         24.82         30.97         7.39 o
   6  12   0          0.85          9.08         6.84 o
 -13  13   0         72.45        108.76        19.24 o
 -12  13   0        180.96        175.42        15.94 o
 -11  13   0         30.86         32.31         7.13 o
 -10  13   0         40.91         35.33        14.19 o
  -9  13   0         51.42         42.98        11.08 o
  -8  13   0        188.64        178.94        13.05 o
  -7  13   0         15.55         26.13         8.81 o
  -6  13   0         21.58         33.19         9.98 o
  -5  13   0          1.92         19.94         6.65 o
  -4  13   0        162.42        158.84        12.47 o
  -3  13   0         37.89         47.52        11.91 o
  -2  13   0          0.02          1.94         3.85 o
  -1  13   0         61.25         44.87        10.24 o
   0  13   0         35.82         29.00         4.90 o
   1  13   0        254.35        230.59        21.17 o
   2  13   0         55.19         54.75         8.79 o
   3  13   0         16.58         12.57        13.19 o
   4  13   0         79.25         89.02        11.20 o
 -12  14   0        243.25        259.57        26.40 o
 -11  14   0         11.87         23.61        15.82 o
 -10  14   0         54.15         54.07        12.71 o
  -9  14   0          0.21          0.36         8.10 o
  -8  14   0          1.28         -1.43         7.20 o
  -7  14   0        223.41        241.59        22.31 o
  -6  14   0        283.84        291.38        23.57 o
  -5  14   0          8.95         15.04         9.29 o
  -4  14   0        348.34        346.06        18.81 o
  -3  14   0         32.00         22.56         5.62 o
  -2  14   0         30.37         48.22        17.20 o
  -1  14   0         12.80          5.68         4.45 o
   0  14   0          6.76          5.71         4.29 o
   1  14   0         83.94         62.45         9.83 o
   2  14   0          3.01          1.28         8.68 o
   3  14   0         53.23         43.13         8.60 o
 -10  15   0          1.12          3.72         6.89 o
  -9  15   0          1.92          5.72         8.45 o
  -8  15   0          1.06          5.16         8.01 o
  -7  15   0         19.26         17.34         8.14 o
  -6  15   0         52.15         50.41        11.57 o
  -5  15   0         11.09         12.20         7.36 o
  -4  15   0         60.88         51.19         8.45 o
  -3  15   0         15.29         15.23         5.53 o
  -2  15   0         74.25         61.78        11.64 o
  -1  15   0         27.97         24.76         7.76 o
   0  15   0         63.25         55.15        13.10 o
   1  15   0         14.00          9.41        17.64 o
   2  15   0         10.13         -1.44        10.38 o
  -8  16   0          0.16          3.00         8.46 o
  -7  16   0         10.95          1.37         7.45 o
  -6  16   0         38.06         39.69        10.36 o
  -5  16   0         25.22         32.27         9.24 o
  -4  16   0         20.45         30.34         9.33 o
  -3  16   0         95.08         74.07        12.78 o
  -2  16   0          0.36          1.95         6.53 o
  -5  17   0         57.59         78.22        14.17 o
  -4  17   0          0.12         -1.05         6.06 o
  -3  17   0         19.81         19.37         8.28 o
   2 -17   1         79.88         82.66        13.84 o
   3 -17   1         44.93         47.63        11.15 o
   4 -17   1          1.30         -3.81         5.70 o
   5 -17   1         68.51         66.51        13.45 o
   1 -16   1          1.63          5.90         6.21 o
   2 -16   1         52.88         41.46         9.84 o
   3 -16   1         22.41         26.80         8.72 o
   4 -16   1         37.66         38.21        10.07 o
   5 -16   1         12.72         -6.35         7.80 o
   6 -16   1         14.59          7.22         6.89 o
   7 -16   1        105.62        112.35        17.04 o
   8 -16   1         46.99         70.96        15.03 o
  -2 -15   1          1.71        -12.02         7.91 o
  -1 -15   1         65.76         41.37        11.37 o
   0 -15   1        404.27        388.43        19.64 o
   1 -15   1         86.30        110.85        14.24 o
   2 -15   1         35.25         38.24         9.38 o
   3 -15   1         37.86         31.04         8.41 o
   4 -15   1          2.61         -3.16         6.55 o
   5 -15   1          8.01         17.22         8.57 o
   6 -15   1         33.32         14.93         7.94 o
   7 -15   1          5.57         29.40        11.30 o
   8 -15   1         37.14         50.17        12.44 o
   9 -15   1         69.16         90.46        15.94 o
  10 -15   1         15.10         13.77         8.93 o
  -3 -14   1         30.45         20.20         9.33 o
  -2 -14   1          3.30        -13.59         6.79 o
  -1 -14   1         38.29         46.08         9.03 o
   0 -14   1        125.94        121.09        10.56 o
   1 -14   1         83.46         59.04         6.64 o
   2 -14   1         18.66         22.05         5.73 o
   3 -14   1          0.66          1.74         4.09 o
   4 -14   1         65.64         61.90         8.81 o
   5 -14   1          0.34          4.35         6.53 o
   6 -14   1        250.38        250.63        21.96 o
   7 -14   1        384.72        424.94        28.97 o
   8 -14   1         11.27         31.40        10.45 o
   9 -14   1          2.74         -4.37         8.46 o
  10 -14   1         22.55         23.90         9.38 o
  11 -14   1         10.85          5.04         7.89 o
  -5 -13   1          2.28          4.53         7.06 o
  -4 -13   1          0.83         16.44         7.98 o
  -3 -13   1          0.15          0.94         5.32 o
  -2 -13   1         29.36         30.19         8.84 o
  -1 -13   1        101.00        105.97         8.51 o
   0 -13   1        101.56         86.75         8.63 o
   1 -13   1        163.92        153.48         9.61 o
   2 -13   1         37.84         42.23         6.73 o
   3 -13   1          2.63          2.65         4.06 o
   4 -13   1         83.19        107.29        10.70 o
   5 -13   1          4.74         15.65         7.58 o
   6 -13   1         58.09         56.22        11.51 o
   7 -13   1         30.54         41.55        10.59 o
   8 -13   1         84.01         84.72        14.22 o
   9 -13   1         87.19         80.98        14.04 o
  10 -13   1         33.66         27.79        10.36 o
  11 -13   1         10.91          3.68         8.39 o
  12 -13   1         21.30          1.01         8.74 o
  -6 -12   1         14.44         25.70         8.83 o
  -5 -12   1          1.85         12.83         7.54 o
  -4 -12   1        161.56        191.89        14.73 o
  -3 -12   1         11.32         10.75         5.58 o
  -2 -12   1        156.91        151.00         9.51 o
  -1 -12   1        111.85        146.88        10.01 o
   0 -12   1         20.84         19.51         5.12 o
   1 -12   1         32.11         41.55         5.39 o
   2 -12   1        166.72        142.77         8.74 o
   3 -12   1         85.29         75.51         8.65 o
   4 -12   1        102.05        102.66         9.85 o
   5 -12   1        140.50        147.78        15.43 o
   6 -12   1          7.51         10.23         7.96 o
   7 -12   1        112.24        116.61        14.71 o
   8 -12   1         17.88         38.41         7.00 o
   9 -12   1        135.65        156.26        27.04 o
  10 -12   1         94.10        111.33        12.01 o
  11 -12   1          2.68         11.93         5.98 o
  12 -12   1         64.95         89.69        11.95 o
  13 -12   1         60.03         58.38        10.23 o
  -7 -11   1          0.06          9.58         6.98 o
  -6 -11   1          6.12          1.10         5.72 o
  -5 -11   1         81.69         78.02         9.41 o
  -4 -11   1          2.96          9.68         4.76 o
  -3 -11   1         24.03         31.31         4.88 o
  -2 -11   1         74.30         82.23         6.85 o
  -1 -11   1         46.72         42.07         4.90 o
   0 -11   1        303.89        272.98        11.42 o
   1 -11   1        126.42        130.83         9.09 o
   2 -11   1        242.70        213.62        20.89 o
   3 -11   1        367.62        332.05        15.55 o
   4 -11   1         17.09         12.84         5.01 o
   5 -11   1         35.96         29.36         8.50 o
   6 -11   1          0.47          1.93         5.58 o
   7 -11   1         32.28         36.97         6.92 o
   8 -11   1        126.62        130.88        11.21 o
   9 -11   1         67.11         74.84         9.46 o
  10 -11   1          4.92         18.72         6.79 o
  11 -11   1          0.83         12.87         6.49 o
  12 -11   1         13.44         38.93         8.40 o
  13 -11   1         13.68         31.37         8.56 o
  14 -11   1          4.24          2.11         6.91 o
  -8 -10   1         11.60         18.81         7.02 o
  -7 -10   1          6.00         -2.85         5.90 o
  -6 -10   1         43.70         44.23         7.47 o
  -5 -10   1         30.56         36.28        13.11 o
  -4 -10   1          3.91          8.37         4.45 o
  -3 -10   1         88.22         90.64         6.88 o
  -2 -10   1        110.40        125.08        14.71 o
  -1 -10   1        361.95        336.22        11.88 o
   0 -10   1          9.70          8.89         3.06 o
   1 -10   1         42.45         22.10         3.98 o
   2 -10   1        432.94        425.72        19.68 o
   3 -10   1          9.38          6.01         3.57 o
   4 -10   1          5.38          6.05         2.58 o
   5 -10   1        100.92        106.79         8.27 o
   6 -10   1          7.48         35.90         6.23 o
   7 -10   1        107.16        107.13         9.73 o
   8 -10   1        196.38        203.90        13.83 o
   9 -10   1         18.32         16.43         5.68 o
  10 -10   1          0.95         12.66         6.62 o
  11 -10   1          1.17         10.53         6.34 o
  12 -10   1          0.44         13.74         6.66 o
  13 -10   1         84.69        107.73        19.21 o
  14 -10   1          0.55         23.21        10.52 o
  -9  -9   1         15.72         20.56         8.09 o
  -8  -9   1         17.64         16.13         7.65 o
  -7  -9   1        168.29        153.57        12.27 o
  -6  -9   1         26.74         18.78         5.03 o
  -5  -9   1        166.82        163.93        13.49 o
  -4  -9   1         49.86         43.56         4.77 o
  -3  -9   1         39.19         35.92         4.60 o
  -2  -9   1          6.54          3.64         2.52 o
  -1  -9   1         31.87         63.55         8.89 o
   0  -9   1         91.59        121.98        11.08 o
   1  -9   1       1177.09       1120.61        56.38 o
   2  -9   1          0.07          0.63         2.69 o
   3  -9   1        357.40        259.98         4.54 o
   4  -9   1         41.70         50.52         5.45 o
   5  -9   1         13.86         32.89         6.09 o
   6  -9   1        318.51        318.02        14.85 o
   7  -9   1        162.69        158.63        11.73 o
   8  -9   1        565.00        586.34        22.36 o
   9  -9   1        322.65        327.61        17.97 o
  10  -9   1          1.56          5.23         5.10 o
  11  -9   1        107.78        102.08        11.56 o
  12  -9   1          0.63          7.26         6.70 o
  13  -9   1        162.15        170.26        15.68 o
 -10  -8   1          0.29          8.55         7.85 o
  -9  -8   1          1.21          0.96         6.10 o
  -8  -8   1         61.65         69.67         8.79 o
  -7  -8   1        330.63        323.11        16.36 o
  -6  -8   1         46.86         40.20         6.70 o
  -5  -8   1        106.10        126.10         7.56 o
  -4  -8   1         36.11         56.43         5.98 o
  -3  -8   1         21.85         24.65         2.66 o
  -2  -8   1         56.78         57.08         2.96 o
  -1  -8   1         53.84         47.57         4.18 o
   0  -8   1          3.53          7.16         2.62 o
   1  -8   1       1064.40        967.63        16.15 o
   3  -8   1        129.48        119.32         6.07 o
   4  -8   1          0.14         17.66         5.59 o
   5  -8   1        338.73        323.57        13.66 o
   6  -8   1        597.88        547.56        18.88 o
   7  -8   1        150.22        136.48        10.76 o
   8  -8   1         18.41         22.55         6.97 o
   9  -8   1        226.53        216.35        14.33 o
  10  -8   1         12.39         14.67         5.90 o
  11  -8   1         28.77         42.21         8.11 o
  12  -8   1         29.31         26.95         7.49 o
  13  -8   1        116.04        110.54        12.42 o
 -10  -7   1          2.42         16.80         5.70 o
  -9  -7   1          2.07          2.68         5.91 o
  -8  -7   1         52.85         50.53         6.07 o
  -7  -7   1        131.34        117.69         6.68 o
  -6  -7   1         44.42         41.05         4.00 o
  -5  -7   1          0.36         -1.80         2.17 o
  -4  -7   1        183.01        155.54         5.98 o
  -2  -7   1        123.06        263.74        25.25 o
  -1  -7   1          7.14         35.36         5.55 o
   0  -7   1          4.96          2.10         2.42 o
   1  -7   1        512.14        489.29        10.37 o
   2  -7   1       1448.26       1206.54         9.09 o
   3  -7   1        195.28        186.85         7.27 o
   4  -7   1       3058.84       3212.93        37.40 o
   5  -7   1        156.01        190.08        10.51 o
   6  -7   1         19.52         20.71         5.10 o
   7  -7   1       1187.70       1156.57        28.59 o
   8  -7   1         39.58         31.80         6.23 o
   9  -7   1        214.38        217.71        14.38 o
  10  -7   1        385.14        374.72        29.93 o
  11  -7   1          0.00         10.05         6.18 o
  12  -7   1          3.45          6.95         5.54 o
  13  -7   1         15.73          9.53         9.84 o
 -11  -6   1          7.85         12.18         5.61 o
 -10  -6   1          0.33          2.84         6.51 o
  -9  -6   1          2.81         -0.36         4.05 o
  -8  -6   1          0.50         -0.76         2.92 o
  -7  -6   1         47.79         54.11         5.52 o
  -6  -6   1        147.65        143.34         7.78 o
  -5  -6   1         10.71          6.29         1.76 o
  -4  -6   1        325.81        302.27         6.64 o
  -3  -6   1          1.64         24.61         6.56 o
  -2  -6   1       1197.03       1187.54        12.29 o
  -1  -6   1        105.00         93.38         4.84 o
   0  -6   1        738.58        836.54        17.19 o
   1  -6   1        458.39        460.75        12.99 o
   2  -6   1       2171.34       2218.79        86.32 o
   3  -6   1         88.47        123.84         7.07 o
   4  -6   1       1579.64       1777.61        74.94 o
   5  -6   1       1192.84       1170.39        27.03 o
   6  -6   1        527.01        487.26        17.18 o
   7  -6   1        427.76        397.05        16.67 o
   8  -6   1         61.48         75.90         8.16 o
   9  -6   1        268.22        280.35        16.17 o
  10  -6   1         26.84         22.84         6.21 o
  11  -6   1          6.14          6.29         5.12 o
  12  -6   1          9.77         11.07         5.66 o
  13  -6   1         50.13         63.53        16.44 o
  14  -6   1          1.29          9.82        10.20 o
 -12  -5   1         39.71         44.26         7.92 o
 -11  -5   1         33.54         33.42        10.10 o
 -10  -5   1          0.06         -1.12         4.78 o
  -9  -5   1          0.33         -2.81         4.88 o
  -8  -5   1          6.81          7.84         4.26 o
  -7  -5   1          0.02          5.01         3.10 o
  -6  -5   1        252.10        291.81        10.14 o
  -5  -5   1          1.93         16.91         2.66 o
  -4  -5   1         23.45         24.22         2.29 o
  -3  -5   1        156.00        173.71         5.14 o
  -2  -5   1        583.92        517.90        12.44 o
  -1  -5   1        300.95        297.85         8.54 o
   0  -5   1          6.50         26.77         2.52 o
   1  -5   1       4082.46       4504.51        95.45 o
   2  -5   1       7859.82       7884.97        43.20 o
   3  -5   1       3867.92       3940.98        42.91 o
   4  -5   1        598.32        709.82        29.61 o
   5  -5   1          2.35          0.07         3.44 o
   6  -5   1         19.74         13.09         4.06 o
   7  -5   1        155.11        158.59        10.51 o
   8  -5   1        545.56        560.14        25.98 o
   9  -5   1        247.28        243.42        21.25 o
  10  -5   1        148.31        159.56        12.48 o
  11  -5   1        206.97        182.94        15.12 o
  12  -5   1         28.14         18.45        10.59 o
  13  -5   1          0.11          7.51         8.46 o
  14  -5   1         24.94         24.83        11.57 o
 -12  -4   1          5.23         -6.13         6.43 o
 -11  -4   1         15.60         37.94        11.10 o
 -10  -4   1          4.75         15.25         7.58 o
  -9  -4   1         13.94         15.19         5.00 o
  -8  -4   1          8.93          5.87         3.78 o
  -7  -4   1         14.83         18.65         4.02 o
  -6  -4   1         95.83         81.16         9.53 o
  -5  -4   1       1212.31       1204.92        33.18 o
  -4  -4   1        531.64        502.70        11.45 o
  -3  -4   1       1242.28       1790.57        17.84 o
  -2  -4   1        701.53        768.11        15.28 o
  -1  -4   1        309.94        276.29        15.09 o
   0  -4   1        341.06        297.88         5.42 o
   1  -4   1        535.26        546.62        17.16 o
   2  -4   1       6125.18       6223.13        51.95 o
   3  -4   1       6493.02       6505.89       142.16 o
   4  -4   1         11.47          3.12         3.03 o
   5  -4   1         37.65         52.31         5.42 o
   6  -4   1         63.77         73.48         9.77 o
   7  -4   1         47.87         37.07         5.16 o
   8  -4   1        648.05        550.44        19.86 o
   9  -4   1        513.40        485.55        20.18 o
  10  -4   1          4.63         -1.24         6.73 o
  11  -4   1         96.94         88.29         9.87 o
  12  -4   1          7.44         14.76        10.09 o
  13  -4   1          8.44         30.92        12.31 o
  14  -4   1         70.88         99.77        18.28 o
 -13  -3   1         48.09         42.76        15.91 o
 -12  -3   1        152.59        143.99        17.54 o
 -11  -3   1         14.12          4.69         7.09 o
 -10  -3   1        235.74        240.09        14.72 o
  -9  -3   1         24.29         11.76         7.55 o
  -8  -3   1        368.09        363.01        16.03 o
  -7  -3   1         56.88         54.62         6.83 o
  -6  -3   1        123.03        130.32         9.31 o
  -5  -3   1       2200.57       2151.85        76.69 o
  -4  -3   1        996.57       1084.19        23.69 o
  -3  -3   1        954.97       1044.86        11.75 o
  -2  -3   1        178.79        178.55         3.70 o
  -1  -3   1       4087.14       4166.92        36.72 o
   0  -3   1        944.42        927.31        14.41 o
   1  -3   1      18179.23      17945.90        49.83 o
   2  -3   1       1026.05       1002.73        18.44 o
   3  -3   1       1161.67       1268.12        42.30 o
   4  -3   1        667.22        637.92        15.21 o
   5  -3   1         38.07         43.69         7.96 o
   6  -3   1        588.23        544.24        27.32 o
   7  -3   1        732.68        754.50        33.77 o
   8  -3   1        415.34        410.27        26.91 o
   9  -3   1        806.70        773.32        23.59 o
  10  -3   1         68.82         57.72         7.30 o
  11  -3   1        210.04        204.68        23.05 o
  12  -3   1          0.24          8.54         9.17 o
  13  -3   1         26.42         53.75        14.87 o
  14  -3   1         22.36         48.24        13.88 o
 -13  -2   1         10.87         12.15         7.87 o
 -12  -2   1         56.12         50.77         8.19 o
 -11  -2   1         22.86         26.79        13.18 o
 -10  -2   1        143.15        119.50        15.76 o
  -9  -2   1        411.21        440.91        27.92 o
  -8  -2   1        965.71        972.19        39.53 o
  -7  -2   1        189.15        182.21        16.19 o
  -6  -2   1        189.60        204.39        15.83 o
  -5  -2   1        200.36        253.79        16.42 o
  -4  -2   1         12.40          4.82         3.72 o
  -3  -2   1        126.77        177.33         4.87 o
  -2  -2   1        462.74        462.95         7.80 o
  -1  -2   1         39.52         41.86         2.12 o
   0  -2   1        120.03         72.08         4.13 o
   1  -2   1      13909.97      14411.89       272.34 o
   2  -2   1       3732.60       4052.54        45.73 o
   3  -2   1       1332.12       1284.00        17.98 o
   4  -2   1       1067.04       1048.41        30.00 o
   5  -2   1        293.39        372.93        20.25 o
   6  -2   1         16.76         21.08         6.52 o
   7  -2   1         34.17         30.43         9.38 o
   8  -2   1         15.32          6.06         6.80 o
   9  -2   1          5.29         12.36         9.64 o
  10  -2   1        106.49        108.29         9.47 o
  11  -2   1         86.17         71.43        14.65 o
  12  -2   1         23.83         17.60        10.38 o
  13  -2   1          9.87         21.35        10.20 o
 -14  -1   1          0.05        -21.98        10.99 o
 -13  -1   1         11.01         -2.53         9.55 o
 -12  -1   1        100.23         84.34        15.52 o
 -11  -1   1        204.66        266.98        25.25 o
 -10  -1   1          1.00        -11.21         8.64 o
  -9  -1   1        215.47        216.34        20.56 o
  -8  -1   1        786.02        809.00        36.53 o
  -7  -1   1        281.05        249.75        19.29 o
  -6  -1   1        563.34        621.81        27.96 o
  -5  -1   1        467.20        579.21        24.89 o
  -4  -1   1       4032.87       4155.52        36.34 o
  -3  -1   1       5847.54       6816.01        88.09 o
  -2  -1   1       1673.11       2198.34       231.18 o
   2  -1   1       4475.52       4702.76        44.31 o
   3  -1   1         87.94         77.52         7.56 o
   4  -1   1       5399.38       5971.96        69.74 o
   5  -1   1        109.10        106.23        10.92 o
   6  -1   1         57.01         60.91         9.46 o
   7  -1   1         31.23         30.01         9.04 o
   8  -1   1        359.47        324.18        23.23 o
   9  -1   1         89.39         90.67        13.97 o
  10  -1   1        210.59        207.71        21.48 o
  11  -1   1          0.05          8.03         7.72 o
  12  -1   1         81.53         99.39        16.57 o
  13  -1   1         20.95         18.82        18.16 o
 -14   0   1          0.16          9.10         8.21 o
 -13   0   1          1.12          6.57         8.99 o
 -12   0   1         83.72         71.78        14.11 o
 -11   0   1        163.99        163.08        20.48 o
 -10   0   1        130.30        108.74        17.15 o
  -9   0   1          1.63         28.06        10.36 o
  -8   0   1        379.97        378.90        25.65 o
  -7   0   1        360.99        363.11        24.02 o
  -6   0   1       1258.89       1402.00        42.72 o
  -5   0   1        412.14        467.30        22.69 o
  -4   0   1        138.86        152.90        11.79 o
  -3   0   1        834.11        784.49        22.76 o
  -2   0   1        940.14       1156.98        22.45 o
   1   0   1       8315.85       8199.64        39.92 o
   2   0   1       1092.40       1120.18        21.04 o
   3   0   1          0.62         -1.34         3.48 o
   4   0   1       3585.46       4058.39        55.62 o
   5   0   1        168.19        188.47        13.64 o
   6   0   1        344.76        325.68        20.25 o
   7   0   1        342.72        338.89        22.42 o
   8   0   1          9.55          7.98         6.03 o
   9   0   1        112.77         89.36        14.06 o
  10   0   1         63.79         57.28        11.80 o
  11   0   1          2.74         13.23         7.96 o
  12   0   1          5.67          3.11        13.36 o
  13   0   1         10.69        -12.54        12.22 o
 -14   1   1         18.82         24.67        10.56 o
 -13   1   1         12.64         15.74        11.28 o
 -12   1   1         44.42         44.92        13.12 o
 -11   1   1        127.94        122.15        17.58 o
 -10   1   1        270.06        270.70        25.00 o
  -9   1   1         67.19         61.81        12.44 o
  -8   1   1        259.79        250.85        21.69 o
  -7   1   1         14.03          3.84         6.23 o
  -6   1   1         62.39         89.08        12.18 o
  -5   1   1       1650.95       1955.64        47.27 o
  -4   1   1        484.37        515.05        21.15 o
  -3   1   1       9465.07      10751.70        85.69 o
  -2   1   1         83.85         35.70         4.87 o
   1   1   1        177.67        181.72         4.64 o
   2   1   1         72.05         52.31         3.44 o
   3   1   1         62.88         61.46         6.10 o
   4   1   1        361.13        420.01        25.51 o
   5   1   1        673.82        616.98        29.58 o
   6   1   1         21.09         12.29         2.33 o
   7   1   1          0.01          2.71         5.40 o
   8   1   1        110.37         97.75        13.03 o
   9   1   1          7.48         19.37         8.52 o
  10   1   1         19.62         31.55         9.37 o
  11   1   1        150.91        129.05         9.50 o
  12   1   1         10.98         -4.65         6.19 o
 -14   2   1         17.11          9.89         8.07 o
 -13   2   1          1.81         -0.16         8.36 o
 -12   2   1          7.71          2.83         7.36 o
 -11   2   1         30.44         20.50         8.90 o
 -10   2   1        469.86        543.53        35.59 o
  -9   2   1        102.45         98.96        15.58 o
  -8   2   1          3.23          1.30         6.08 o
  -7   2   1         34.73         40.93        10.16 o
  -6   2   1        133.21        131.84        14.15 o
  -5   2   1        117.60        167.29        14.67 o
  -4   2   1        942.70        872.64        28.14 o
  -3   2   1        579.12        573.26        20.56 o
  -2   2   1       9452.55       9624.82        47.81 o
  -1   2   1       1180.35       1199.41        19.50 o
   0   2   1       4660.35       4672.42        47.89 o
   1   2   1        263.43        257.59         4.73 o
   2   2   1        119.25        166.57         5.14 o
   3   2   1        147.64        114.60         3.74 o
   4   2   1         48.27         39.67         2.30 o
   5   2   1         26.74         35.54         2.77 o
   6   2   1        100.59        107.01        11.23 o
   7   2   1          7.99          3.05         6.79 o
   8   2   1          0.49         -0.69         3.55 o
   9   2   1          0.47          5.08         6.09 o
  10   2   1         17.16         16.84         5.65 o
  11   2   1        145.29        185.51        14.07 o
  12   2   1          4.93         -9.80         9.60 o
 -14   3   1          2.31        -17.78        12.31 o
 -13   3   1         12.06         14.28        10.43 o
 -12   3   1        205.70        183.73        23.43 o
 -11   3   1         28.89         28.50        11.84 o
 -10   3   1       1454.25       1466.40        58.73 o
  -9   3   1        507.37        470.17        32.49 o
  -8   3   1         35.56         47.59        11.26 o
  -7   3   1         49.03         68.33        12.24 o
  -6   3   1        220.71        298.24        20.81 o
  -5   3   1        202.35        204.56        15.95 o
  -4   3   1        431.59        409.51        20.20 o
  -3   3   1        373.08        330.53        15.54 o
  -2   3   1       2125.68       2095.13        19.19 o
  -1   3   1       1076.44       1143.58        13.82 o
   0   3   1        386.64        481.04        16.00 o
   1   3   1        202.21        235.17         4.88 o
   2   3   1       3275.37       3540.56        17.58 o
   3   3   1       1504.11       1394.52        18.41 o
   4   3   1         25.03         32.75         3.73 o
   5   3   1          0.45          3.32         2.89 o
   6   3   1        759.77        812.75        34.63 o
   7   3   1         47.15         95.77        11.95 o
   8   3   1         16.62         21.94         5.06 o
   9   3   1        350.16        338.53        16.61 o
  10   3   1          0.12         -7.32         5.31 o
  11   3   1         18.97          8.61         5.36 o
  12   3   1          1.08         -6.61         8.45 o
 -14   4   1          1.41        -10.14        10.36 o
 -13   4   1          8.15          7.18         9.24 o
 -12   4   1        124.00         96.43        17.60 o
 -11   4   1        375.99        359.39        30.93 o
 -10   4   1        547.82        553.24        36.91 o
  -9   4   1         14.92         18.81        10.05 o
  -8   4   1          1.42          6.55         7.24 o
  -7   4   1         79.09         76.29        13.36 o
  -6   4   1         32.22         16.53         7.35 o
  -5   4   1        483.71        407.83        22.78 o
  -4   4   1        417.76        417.86        20.41 o
  -3   4   1         47.27         40.07         4.30 o
  -2   4   1        947.02        989.55        25.68 o
  -1   4   1         37.27         46.41         1.54 o
   0   4   1         26.94         14.74         1.66 o
   1   4   1       1532.96       1652.97        12.40 o
   2   4   1        118.97        102.14         6.39 o
   3   4   1         32.89         59.21         2.34 o
   4   4   1        303.08        230.73        11.20 o
   5   4   1        136.64        110.67         9.13 o
   6   4   1         23.01         19.59         3.43 o
   7   4   1         29.96         22.94         3.45 o
   8   4   1         10.26         11.48         4.30 o
   9   4   1        539.28        536.71        16.59 o
  10   4   1         68.15         56.98         6.43 o
  11   4   1          1.82         -1.49         5.75 o
 -14   5   1          2.44          9.42        10.72 o
 -13   5   1        121.68         98.82        11.66 o
 -12   5   1        108.34        104.15        18.37 o
 -11   5   1        725.70        765.31        44.80 o
 -10   5   1         69.17         62.16        14.91 o
  -9   5   1        152.11        154.04        19.87 o
  -8   5   1         10.50          9.87         8.19 o
  -7   5   1        239.03        279.17        22.09 o
  -6   5   1        180.68        185.10        17.13 o
  -5   5   1         79.21         60.42         9.89 o
  -4   5   1         62.84         29.99         4.24 o
  -3   5   1       1045.92       1362.56        18.43 o
  -1   5   1        762.49        601.98        12.94 o
   0   5   1         26.57         16.36         2.29 o
   1   5   1        278.33        284.22         6.10 o
   2   5   1        105.66         96.74         5.10 o
   3   5   1        394.85        462.02         7.39 o
   4   5   1       1294.64       1308.67        14.93 o
   5   5   1        157.41        132.29         6.53 o
   6   5   1          3.29         23.87         6.43 o
   7   5   1         23.99         18.44         3.48 o
   8   5   1          4.36         -0.35         3.30 o
   9   5   1         62.54         63.23         6.27 o
  10   5   1         21.04         30.84         5.40 o
 -14   6   1         97.97        110.67        20.85 o
 -13   6   1        305.55        318.48        20.67 o
 -12   6   1         33.28         28.96         8.85 o
 -11   6   1         97.36        108.37        11.65 o
 -10   6   1         50.85         35.09        11.41 o
  -9   6   1        661.65        611.21        36.57 o
  -8   6   1          3.58         -2.02         6.32 o
  -7   6   1        509.89        528.64        30.16 o
  -6   6   1         41.66         89.30         8.98 o
  -5   6   1        108.18        101.85         7.88 o
  -4   6   1        494.65        448.68        12.44 o
  -3   6   1        573.03        561.30        12.27 o
  -2   6   1        693.24        659.47         8.96 o
  -1   6   1        316.57        325.04         4.98 o
   0   6   1        185.22        212.44         4.84 o
   1   6   1        287.56        308.79         6.17 o
   2   6   1         77.18         64.61         3.20 o
   3   6   1          4.08          3.09         1.63 o
   4   6   1         53.70         65.20         3.99 o
   5   6   1        419.93        354.99        11.20 o
   6   6   1          3.18         15.68         3.27 o
   7   6   1         19.53         25.54         3.45 o
   8   6   1          6.76         11.41         3.29 o
   9   6   1          0.56          7.10         4.34 o
  10   6   1         16.45          2.54         7.92 o
 -14   7   1          0.15         -9.29         6.79 o
 -13   7   1        245.73        234.34        18.21 o
 -12   7   1          2.08         -0.07         7.63 o
 -11   7   1        298.31        305.55        19.00 o
 -10   7   1        466.03        454.68        22.01 o
  -9   7   1          1.50          0.64         9.29 o
  -8   7   1        249.94        244.33        22.86 o
  -7   7   1         14.41         16.06         6.19 o
  -6   7   1          8.53         11.87         4.53 o
  -5   7   1         33.37         25.41         4.84 o
  -3   7   1       3677.15       3705.41        36.21 o
  -2   7   1       1539.79       1480.34        13.45 o
  -1   7   1         41.90         37.76         3.22 o
   0   7   1        157.36        164.79         5.63 o
   1   7   1          2.88          6.41         1.49 o
   2   7   1        141.73        167.24         9.16 o
   3   7   1        774.82        703.34        11.35 o
   4   7   1         16.85          7.76         3.54 o
   5   7   1        458.51        411.36        12.12 o
   6   7   1        119.21        116.15         8.24 o
   7   7   1          1.42          7.22         4.08 o
   8   7   1         10.87          4.05         4.30 o
   9   7   1         35.90         39.22        12.22 o
 -14   8   1        117.99        120.26        14.22 o
 -13   8   1        250.51        236.15        18.58 o
 -12   8   1         67.45         59.02        10.29 o
 -11   8   1        219.81        234.68        17.45 o
 -10   8   1        772.81        773.84        29.36 o
  -9   8   1        139.86        121.11        11.60 o
  -8   8   1        105.25        110.95        10.88 o
  -7   8   1        564.22        566.41        32.42 o
  -6   8   1       1545.38       1504.79        32.03 o
  -5   8   1        650.77        656.10        16.98 o
  -4   8   1         27.83         20.69         3.64 o
  -3   8   1        452.36        423.34         7.25 o
  -2   8   1         38.14         80.04         3.83 o
  -1   8   1          0.27         -0.09         2.42 o
   0   8   1          8.69         16.12         2.87 o
   1   8   1        334.39        342.16         9.91 o
   2   8   1        151.26        133.62         4.94 o
   3   8   1        571.32        534.76        10.54 o
   4   8   1         83.38         77.50         7.53 o
   5   8   1         23.68         25.11         5.28 o
   6   8   1         44.45         44.23         6.81 o
   7   8   1         14.44         11.77         5.03 o
   8   8   1         24.31         24.27         5.99 o
 -15   9   1         48.31         40.82        11.35 o
 -14   9   1        176.11        189.56        17.65 o
 -13   9   1          6.51          4.50         5.70 o
 -12   9   1          1.54          6.31         6.04 o
 -11   9   1         57.34         54.80        11.51 o
 -10   9   1        598.31        622.32        26.19 o
  -9   9   1         47.20         48.09         9.07 o
  -8   9   1        168.78        175.84        13.25 o
  -7   9   1          5.94          6.74         4.64 o
  -6   9   1          9.67          5.48         4.50 o
  -5   9   1        600.74        581.89        16.22 o
  -4   9   1        262.76        217.94         9.07 o
  -3   9   1          3.69          4.73         3.51 o
  -2   9   1        232.26        227.74         9.39 o
  -1   9   1        133.31        127.06         6.91 o
   0   9   1         19.16         19.84         3.31 o
   1   9   1          0.09          7.46         2.93 o
   2   9   1         24.01         25.58         3.87 o
   3   9   1        201.32        186.06        11.93 o
   4   9   1        210.86        173.96        15.21 o
   5   9   1         55.88         49.02         6.79 o
   6   9   1        157.75        172.84        12.68 o
   7   9   1         11.76         19.44         6.14 o
   8   9   1         54.79         54.70        13.41 o
 -14  10   1         10.67         18.34         8.25 o
 -13  10   1          1.80         -0.68         6.62 o
 -12  10   1         59.49         78.17        11.77 o
 -11  10   1         61.82         52.53         9.26 o
 -10  10   1        397.92        399.04        21.48 o
  -9  10   1        304.43        283.02        17.39 o
  -8  10   1        463.48        433.85        20.09 o
  -7  10   1         23.41         17.40         4.99 o
  -6  10   1        435.69        424.42        17.57 o
  -5  10   1         47.69         69.20         6.22 o
  -4  10   1        414.38        424.27        13.05 o
  -3  10   1        345.18        338.86        15.08 o
  -2  10   1        198.31        166.85         8.61 o
  -1  10   1        192.61        166.71        16.27 o
   0  10   1          3.65          7.90         3.02 o
   1  10   1          0.13          0.57         3.05 o
   2  10   1        515.04        468.15        13.98 o
   3  10   1        172.15        188.38        12.87 o
   4  10   1         36.50         38.77         6.84 o
   5  10   1          3.86         -6.26         5.29 o
   6  10   1        169.12        177.49        13.77 o
   7  10   1          0.10         -6.05         9.26 o
 -14  11   1         63.51         69.00        12.09 o
 -13  11   1          1.13          0.30         5.65 o
 -12  11   1          2.72         -4.24         6.33 o
 -11  11   1         86.08         89.44        14.04 o
 -10  11   1         88.59         89.69        12.53 o
  -9  11   1        506.12        528.22        23.52 o
  -8  11   1         90.47         86.94        10.01 o
  -7  11   1         80.71         84.29         9.03 o
  -6  11   1          1.19          7.15         5.36 o
  -5  11   1         91.49         83.07         8.32 o
  -4  11   1          1.63         -3.92         4.01 o
  -3  11   1        215.92        206.27        12.56 o
  -2  11   1         65.66         58.38         9.07 o
  -1  11   1        282.73        258.06        11.18 o
   0  11   1         10.37          4.67         3.02 o
   1  11   1         28.78         24.77         4.34 o
   2  11   1        907.15        920.59        31.02 o
   3  11   1         30.61         34.54         7.04 o
   4  11   1         81.99         97.77        10.50 o
   5  11   1         64.34         89.17        13.87 o
   6  11   1        122.43        160.92        23.26 o
 -13  12   1         23.35         36.50         9.74 o
 -12  12   1          0.50          7.87         6.31 o
 -11  12   1         46.66         66.33        12.34 o
 -10  12   1         61.14         67.37        10.20 o
  -9  12   1         10.12         17.18         5.75 o
  -8  12   1        127.18        142.72        12.12 o
  -7  12   1         84.43         97.26         9.39 o
  -6  12   1        152.11        157.34        16.48 o
  -5  12   1         95.70         76.49         8.92 o
  -4  12   1          5.15          4.25         4.19 o
  -3  12   1        207.84        210.26        13.24 o
  -2  12   1         87.37         83.78        16.26 o
  -1  12   1         34.94         25.33         9.64 o
   0  12   1          3.82         -0.71         5.07 o
   1  12   1         64.25         62.10        11.82 o
   2  12   1        112.38        107.38        11.20 o
   3  12   1          3.62         -4.41         4.74 o
   4  12   1         26.04         36.45         7.63 o
   5  12   1         58.88         72.37        10.25 o
 -13  13   1         12.24         43.37        14.71 o
 -12  13   1          2.66         11.92         6.50 o
 -11  13   1         18.52         45.14        12.51 o
 -10  13   1         74.13         78.52        10.62 o
  -9  13   1         28.58         44.70         8.17 o
  -8  13   1        407.52        411.17        28.84 o
  -7  13   1        156.15        142.31        16.87 o
  -6  13   1         24.01         24.18         9.08 o
  -5  13   1         18.05         18.15         5.97 o
  -4  13   1          7.00         36.17         7.05 o
  -3  13   1          6.27          3.32         4.15 o
  -2  13   1          0.12          2.61         3.82 o
  -1  13   1         87.79         98.78        10.10 o
   0  13   1          2.89         -9.49         6.55 o
   1  13   1          0.04         -4.57         5.58 o
   2  13   1          7.37          9.83         5.44 o
   3  13   1         18.22         27.02         7.27 o
   4  13   1          0.01          2.00         8.72 o
 -13  14   1         18.81         11.64        10.16 o
 -12  14   1         17.73         31.46        11.55 o
 -11  14   1          0.18         15.50         6.93 o
 -10  14   1         43.90         35.92        11.21 o
  -9  14   1         12.32          8.19         8.83 o
  -8  14   1        115.37         99.53        15.49 o
  -7  14   1         49.21         46.37        11.66 o
  -6  14   1         28.83         16.03         7.54 o
  -5  14   1          2.18          7.98         5.68 o
  -4  14   1         30.91         34.82         7.12 o
  -3  14   1          0.87         -0.62         3.83 o
  -2  14   1         53.44         64.90        12.39 o
  -1  14   1          0.68          2.50         4.37 o
   0  14   1          2.63         -8.42         6.90 o
   1  14   1          6.68         -4.48         6.47 o
   2  14   1          4.82         -8.00         8.34 o
   3  14   1         78.64         83.75        11.82 o
 -10  15   1         70.81         80.01        15.50 o
  -9  15   1        124.81        126.23        18.41 o
  -8  15   1         37.27         35.03        11.30 o
  -7  15   1         23.69         24.33         9.44 o
  -6  15   1          9.59         10.54         8.14 o
  -5  15   1          0.18          7.02         5.49 o
  -4  15   1         20.12         24.31         6.43 o
  -3  15   1          1.86         -0.99         4.76 o
  -2  15   1        112.09        100.24        19.12 o
  -1  15   1         14.26         16.19         8.63 o
   0  15   1         15.17         14.11        10.72 o
   1  15   1         10.45         -1.77         7.04 o
  -8  16   1          0.08        -11.17         8.84 o
  -7  16   1         16.08          8.50         7.18 o
  -6  16   1          1.40        -10.27         7.22 o
  -5  16   1         31.47         26.58         7.81 o
  -4  16   1         15.13          6.28         5.83 o
  -3  16   1         26.52         24.04         8.19 o
  -4  17   1          2.18         -1.62         6.37 o
   1 -17   2          6.12         -1.73         6.35 o
   2 -17   2         15.24         22.63         9.37 o
   3 -17   2         19.20         25.47         9.84 o
   4 -17   2        100.47        113.86        16.95 o
   5 -17   2          4.89          9.11         7.94 o
   1 -16   2         63.06         61.29        11.75 o
   2 -16   2         67.60         50.34        11.68 o
   3 -16   2          2.25         30.18         9.38 o
   4 -16   2         90.09         80.22        13.66 o
   5 -16   2        195.49        190.46        20.77 o
   6 -16   2         16.41         15.32         8.54 o
   7 -16   2         40.10         40.95        11.24 o
   8 -16   2         18.75         15.03         9.69 o
  -2 -15   2          0.02         -6.46         8.05 o
  -1 -15   2          3.70          8.46         7.74 o
   0 -15   2        150.65        153.00        12.76 o
   1 -15   2         21.72         21.02        11.73 o
   2 -15   2         12.60          6.88         6.06 o
   3 -15   2         18.45         29.44         9.38 o
   4 -15   2         12.74         22.09         8.48 o
   5 -15   2        223.51        259.31        23.57 o
   6 -15   2         21.16         36.80        10.49 o
   7 -15   2          0.42         -3.01         6.61 o
   8 -15   2         20.24         46.89        11.88 o
   9 -15   2          4.67         14.06         9.31 o
  10 -15   2          3.06          6.57         8.27 o
  -4 -14   2          0.19          2.87         6.98 o
  -3 -14   2         81.72         83.02        14.04 o
  -2 -14   2          0.49          2.49         7.45 o
  -1 -14   2          1.91          3.31         3.76 o
   0 -14   2          6.26         -4.40         4.55 o
   1 -14   2         17.54         10.22         4.06 o
   2 -14   2         22.83         20.27         7.26 o
   3 -14   2         61.34         55.43        10.56 o
   4 -14   2          0.30          0.34         5.34 o
   5 -14   2         62.36         46.02        10.47 o
   6 -14   2          0.49          7.44         6.86 o
   7 -14   2         15.38         37.02        10.50 o
   8 -14   2         99.64        115.29        16.82 o
   9 -14   2          0.37          4.01         7.92 o
  10 -14   2         65.74         77.12        14.78 o
  11 -14   2        156.02        156.98        20.34 o
  -5 -13   2         28.84         34.44        10.12 o
  -4 -13   2          7.52          9.94         7.45 o
  -3 -13   2         16.21         33.00        10.69 o
  -2 -13   2         21.46         15.06         4.30 o
  -1 -13   2          8.89         18.79         5.19 o
   0 -13   2         15.88         17.49         5.19 o
   1 -13   2         78.47         66.34         6.48 o
   2 -13   2          1.02         -2.34         3.31 o
   3 -13   2        317.30        321.68        17.17 o
   4 -13   2        128.61        158.75        16.13 o
   5 -13   2         46.59         35.86         8.97 o
   6 -13   2         41.06         54.61        11.50 o
   7 -13   2         29.47         45.86        10.96 o
   8 -13   2        198.37        190.95        20.21 o
   9 -13   2         44.95         42.09        10.97 o
  10 -13   2         37.28         34.83        10.43 o
  11 -13   2        101.85        121.01        17.52 o
  12 -13   2          1.37         -5.22         8.37 o
  -6 -12   2          0.01         -0.90         5.87 o
  -5 -12   2         94.47        112.11        15.03 o
  -4 -12   2         79.39         88.09        10.23 o
  -3 -12   2         39.30         33.14         5.68 o
  -2 -12   2          7.38         19.04         4.66 o
  -1 -12   2          2.28         -0.91         3.91 o
   0 -12   2          0.43         16.99         6.03 o
   1 -12   2         20.84         16.95         3.85 o
   2 -12   2          1.16         -0.38         3.14 o
   3 -12   2         84.25         86.19         8.97 o
   4 -12   2         96.88         87.57        11.50 o
   5 -12   2         17.28         36.20         9.48 o
   6 -12   2         42.22         52.93        11.30 o
   7 -12   2          5.95          0.70         6.21 o
   8 -12   2         41.24         28.46         8.97 o
   9 -12   2        281.28        236.63        21.69 o
  10 -12   2         39.73         28.12         9.67 o
  11 -12   2         38.18         42.16        11.75 o
  12 -12   2         37.58         37.47        19.76 o
  13 -12   2          9.61         -1.34         7.81 o
  -7 -11   2          3.10         11.14         5.78 o
  -6 -11   2          1.71         17.72         7.89 o
  -5 -11   2         37.15         32.35         7.08 o
  -4 -11   2         66.27         68.26        14.13 o
  -3 -11   2         29.36         23.96         4.58 o
  -2 -11   2         85.84         78.34         6.74 o
  -1 -11   2         15.78         16.31         3.66 o
   0 -11   2        107.50         98.31        13.99 o
   1 -11   2         94.58         83.67         6.32 o
   2 -11   2        372.82        338.27        16.73 o
   3 -11   2          3.78         -0.38         3.69 o
   4 -11   2        316.05        354.61        21.57 o
   5 -11   2        121.09        129.48        14.31 o
   6 -11   2         16.03         11.32         3.32 o
   7 -11   2         22.12         18.74         4.76 o
   8 -11   2         63.23         46.04        10.12 o
   9 -11   2        169.55        148.22        15.47 o
  10 -11   2        100.43        132.51        12.56 o
  11 -11   2         62.18         69.98         9.84 o
  12 -11   2         86.87         71.60         9.87 o
  13 -11   2          0.10         -9.19         6.81 o
  -8 -10   2         18.89         11.55         7.44 o
  -7 -10   2          0.53          4.75         5.61 o
  -6 -10   2         12.12         15.95         8.70 o
  -5 -10   2          4.07          5.14         9.88 o
  -4 -10   2         81.67         79.52         6.60 o
  -3 -10   2        284.28        247.37        10.78 o
  -2 -10   2        125.41        138.14         8.03 o
  -1 -10   2        161.59        160.60         8.59 o
   0 -10   2        240.78        227.76        12.25 o
   1 -10   2         28.58         29.60         4.15 o
   2 -10   2        738.42        726.26        38.42 o
   3 -10   2         11.92         10.64         3.62 o
   4 -10   2        339.31        428.59        12.59 o
   5 -10   2        436.39        442.71        23.80 o
   6 -10   2        163.87        163.17        15.63 o
   7 -10   2        194.47        181.76        12.34 o
   8 -10   2         19.09         25.57         8.33 o
   9 -10   2          2.02         10.87         5.24 o
  10 -10   2         30.02         41.99         7.85 o
  11 -10   2          0.29         19.09         6.89 o
  12 -10   2         98.60        119.72        12.47 o
  13 -10   2          0.07         13.42         6.26 o
  -9  -9   2          1.37         10.34         7.58 o
  -8  -9   2         17.70         38.30         9.38 o
  -7  -9   2         16.24          8.21         6.48 o
  -6  -9   2         37.41         50.21        15.99 o
  -5  -9   2        215.51        190.53         9.68 o
  -4  -9   2          0.02         -1.07         3.14 o
  -3  -9   2        908.05        849.99        19.43 o
  -2  -9   2         84.03         64.58         8.15 o
  -1  -9   2        769.03        765.46        16.60 o
   0  -9   2         22.79         24.00         3.55 o
   1  -9   2        187.47        213.53        10.16 o
   2  -9   2         13.77         10.66         2.99 o
   3  -9   2        361.79        302.36         6.94 o
   4  -9   2        129.36        134.30         6.80 o
   5  -9   2       2426.35       2438.88        52.10 o
   6  -9   2         95.82        188.43        27.72 o
   7  -9   2          9.53         37.39         6.97 o
   8  -9   2        365.80        374.00        17.68 o
   9  -9   2          1.95          0.38         4.40 o
  10  -9   2         71.52         91.45        10.59 o
  11  -9   2        121.94        114.95        12.01 o
  12  -9   2         31.07         43.01         8.63 o
  13  -9   2         31.00         46.15        14.51 o
 -10  -8   2         47.75         65.80        12.25 o
  -9  -8   2          4.05         12.56         7.24 o
  -8  -8   2          4.21         -5.25         6.10 o
  -7  -8   2          1.32          9.04         5.89 o
  -6  -8   2         21.87         16.89         5.65 o
  -5  -8   2         27.28         36.26         4.55 o
  -4  -8   2        210.31        232.03         8.49 o
  -3  -8   2       1549.49       1570.80        20.27 o
  -2  -8   2        437.73        375.99        11.03 o
  -1  -8   2        121.11        121.64         6.49 o
   0  -8   2        195.28        186.91         5.80 o
   1  -8   2         62.58         53.22         7.33 o
   2  -8   2        448.85        471.98        14.28 o
   3  -8   2        874.77        903.58        14.14 o
   4  -8   2         81.33         80.75         9.51 o
   5  -8   2       3058.93       3009.56        39.58 o
   6  -8   2        809.47        767.75        21.70 o
   7  -8   2        886.21        857.67        24.58 o
   8  -8   2        162.53        175.24        12.39 o
   9  -8   2         60.06         86.34        10.16 o
  10  -8   2          6.10         19.92         6.47 o
  11  -8   2        103.33        100.36        12.52 o
  12  -8   2         49.32         46.28         8.68 o
  13  -8   2         41.48         63.73        15.36 o
 -11  -7   2          0.07         -4.13         6.33 o
 -10  -7   2         47.02         52.31         8.06 o
  -9  -7   2          0.63          8.16         9.75 o
  -8  -7   2          0.38          3.02         3.67 o
  -7  -7   2         48.21         38.45         5.64 o
  -6  -7   2        122.79        108.64         6.24 o
  -5  -7   2         31.94         29.97         3.55 o
  -4  -7   2         54.34         50.35         3.32 o
  -3  -7   2         49.68         58.19         4.53 o
  -2  -7   2        498.41        728.64        34.02 o
  -1  -7   2         86.78         95.21         5.07 o
   0  -7   2         26.42         18.37         2.32 o
   1  -7   2        359.08        385.90        39.06 o
   2  -7   2        458.82        435.23         7.57 o
   3  -7   2         13.11        145.15        55.13 o
   4  -7   2       1942.96       1932.47        39.30 o
   5  -7   2        183.45        212.57        10.88 o
   6  -7   2       1219.24       1237.13        27.21 o
   7  -7   2          0.01          2.18         4.73 o
   8  -7   2        307.70        308.75        15.61 o
   9  -7   2        611.71        609.49        22.66 o
  10  -7   2         79.85         74.55         8.97 o
  11  -7   2         75.50         92.06        10.58 o
  12  -7   2         94.45        146.42        21.17 o
  13  -7   2          0.44         16.39        10.07 o
 -11  -6   2         13.50         10.58         6.42 o
 -10  -6   2          8.65          3.87         4.82 o
  -9  -6   2        178.31        189.37        10.40 o
  -7  -6   2          0.02         13.43         3.93 o
  -6  -6   2         12.79         14.21         2.52 o
  -5  -6   2        196.12        173.60         5.89 o
  -4  -6   2         61.73         49.20         3.11 o
  -3  -6   2        118.38        135.17         4.57 o
  -2  -6   2       2501.19       2542.70        23.10 o
  -1  -6   2       1309.83       1307.51        34.07 o
   0  -6   2        668.29        758.12        16.55 o
   1  -6   2        840.73        913.20        50.41 o
   2  -6   2        909.29        991.87        13.10 o
   3  -6   2       3814.65       3726.57        96.85 o
   4  -6   2       1566.14       1595.61        50.76 o
   5  -6   2        966.79        991.08        22.02 o
   6  -6   2       1959.89       1990.30        33.46 o
   7  -6   2        121.52        131.51         9.98 o
   8  -6   2        166.26        231.57        13.40 o
   9  -6   2        138.13        133.97        10.96 o
  10  -6   2         56.00         59.41        10.12 o
  11  -6   2        142.95        135.18        11.77 o
  12  -6   2         63.34         47.70        12.98 o
  13  -6   2          0.82          0.38         7.92 o
 -12  -5   2         16.19          4.54         4.94 o
 -11  -5   2          4.22         -4.87         4.86 o
 -10  -5   2          9.84          4.40         4.88 o
  -9  -5   2        448.91        447.68        18.69 o
  -8  -5   2        119.82         88.83         6.75 o
  -7  -5   2        143.00        159.61         8.51 o
  -6  -5   2         57.23         74.16         5.75 o
  -5  -5   2        409.83        444.05         9.02 o
  -4  -5   2         18.18         20.50         2.26 o
  -3  -5   2          0.37          4.91         2.62 o
  -2  -5   2        521.45        461.03         7.77 o
  -1  -5   2       1052.97       1008.01        17.04 o
   0  -5   2        279.22        242.31        11.32 o
   1  -5   2        363.99        465.50         6.95 o
   2  -5   2      12213.61      12965.25        85.87 o
   3  -5   2         33.02         53.95         4.87 o
   4  -5   2         36.73         52.83         7.26 o
   5  -5   2          0.38          3.38         3.28 o
   6  -5   2         49.63         45.68         5.79 o
   7  -5   2        245.47        232.36        12.35 o
   8  -5   2          0.11          7.87         8.15 o
   9  -5   2        210.30        212.97        13.22 o
  10  -5   2        254.04        245.03        14.39 o
  11  -5   2          0.83         23.73        11.19 o
  12  -5   2         39.84         54.94        14.76 o
  13  -5   2         24.39         27.41        18.41 o
 -12  -4   2          1.58          2.60         7.33 o
 -11  -4   2          0.24          1.34         6.64 o
 -10  -4   2         90.05        100.08        10.05 o
  -9  -4   2         30.80         40.02         6.19 o
  -8  -4   2        124.93        132.21        10.15 o
  -7  -4   2        132.64        166.04        10.61 o
  -6  -4   2          1.91         -0.84         8.57 o
  -5  -4   2          2.67          0.45         3.02 o
  -4  -4   2         15.78         22.99         3.06 o
  -3  -4   2        637.62        718.38        11.72 o
  -2  -4   2       1341.20       1390.36        14.39 o
  -1  -4   2         97.96        121.01         3.25 o
   0  -4   2       1085.43       1064.60        28.14 o
   1  -4   2       1893.26       1792.56        16.46 o
   2  -4   2       2848.46       3420.53        39.71 o
   3  -4   2        929.15        858.62        18.00 o
   4  -4   2        343.21        401.52        28.77 o
   5  -4   2       1686.65       1728.16        31.56 o
   6  -4   2        159.24        186.50        10.06 o
   7  -4   2        288.44        298.62        15.59 o
   8  -4   2          4.53          0.86         3.78 o
   9  -4   2          1.28          3.62         4.19 o
  10  -4   2          3.25         -2.31         3.71 o
  11  -4   2          3.66         19.37         9.91 o
  12  -4   2         20.16         36.84        12.09 o
  13  -4   2        182.69        167.20        22.72 o
 -13  -3   2         18.62         19.73         9.40 o
 -12  -3   2         15.28         15.12         8.07 o
 -11  -3   2          0.13         -6.05         5.41 o
 -10  -3   2        219.52        197.26        13.57 o
  -9  -3   2         11.14         35.61         9.75 o
  -8  -3   2        697.07        665.77        32.50 o
  -7  -3   2       1604.12       1649.39        48.31 o
  -6  -3   2        327.14        308.66        19.67 o
  -5  -3   2        437.03        454.61        21.55 o
  -4  -3   2        176.10        189.48         9.17 o
  -3  -3   2        784.93        805.35        16.11 o
  -2  -3   2          2.85          5.67         1.21 o
  -1  -3   2       2027.66       2280.65        34.34 o
   1  -3   2          3.93         14.15         2.14 o
   2  -3   2       2136.71       2396.61        29.27 o
   3  -3   2        114.65         99.67         7.44 o
   4  -3   2          0.87          0.76         2.49 o
   5  -3   2        125.67        138.43         7.69 o
   6  -3   2        873.12        930.29        21.27 o
   8  -3   2        143.26        148.27        10.16 o
   9  -3   2        151.85        174.96        11.68 o
  10  -3   2         22.61         20.11         9.13 o
  11  -3   2         37.12         31.30        10.77 o
  12  -3   2          5.95          7.97        15.83 o
  13  -3   2         53.03         24.85        11.23 o
 -13  -2   2         21.65         30.75        10.56 o
 -12  -2   2          1.65         -7.71         7.81 o
 -11  -2   2         49.02         30.43         9.62 o
 -10  -2   2         18.38         17.61         8.72 o
  -9  -2   2         18.90         27.18         9.17 o
  -8  -2   2       1895.56       1996.09        57.14 o
  -7  -2   2       2567.63       2653.90        62.55 o
  -6  -2   2          5.10         17.34         6.82 o
  -5  -2   2        855.07        946.69        31.42 o
  -4  -2   2          3.58         26.49         7.63 o
  -3  -2   2        493.78        553.97        10.44 o
  -2  -2   2         31.21         50.10         2.35 o
  -1  -2   2       2831.11       2718.55        28.68 o
   0  -2   2        830.06        730.83         9.13 o
   1  -2   2        356.34        392.29        50.71 o
   2  -2   2       1410.84       1560.62        22.57 o
   3  -2   2          8.48          7.82         2.33 o
   4  -2   2          0.31          6.02         2.82 o
   5  -2   2        292.21        316.39        10.96 o
   6  -2   2        199.00        152.09         8.34 o
   7  -2   2         15.44         17.02         4.03 o
   8  -2   2         88.59        113.37         8.80 o
   9  -2   2        256.88        253.59        12.77 o
  10  -2   2        133.31        196.24        21.22 o
  11  -2   2         94.63         99.03        16.32 o
  12  -2   2          3.25        -11.95        11.70 o
 -14  -1   2         11.28        -19.28        12.67 o
 -13  -1   2         56.76         64.32        14.84 o
 -12  -1   2        129.97        119.53        17.61 o
 -11  -1   2         12.15         28.30        10.74 o
 -10  -1   2        217.37        188.64        21.01 o
  -9  -1   2        231.00        187.83        19.60 o
  -8  -1   2          7.78         10.00         7.09 o
  -7  -1   2        389.02        352.60        23.59 o
  -6  -1   2        113.89        112.06        11.84 o
  -5  -1   2         63.11         91.47        10.94 o
  -4  -1   2        142.49        116.91        10.41 o
  -3  -1   2         56.04         90.47         8.36 o
  -2  -1   2       9127.40       9688.34        44.97 o
  -1  -1   2        183.98        190.77         6.13 o
   0  -1   2       2882.01       2923.88        21.68 o
   1  -1   2         37.67         26.28         1.92 o
   2  -1   2          0.24          0.88         3.91 o
   3  -1   2        416.69        392.54         8.75 o
   4  -1   2        169.26        191.54        29.15 o
   5  -1   2        353.68        387.76        19.91 o
   6  -1   2        278.72        262.36        18.03 o
   7  -1   2         15.07          6.83         5.59 o
   8  -1   2          0.05         -4.28         3.67 o
   9  -1   2          2.91         12.74         8.00 o
  10  -1   2          0.63         13.30         8.41 o
  11  -1   2        170.30        151.65        13.42 o
  12  -1   2         95.27         87.35        16.04 o
 -14   0   2         44.82         39.34        12.65 o
 -13   0   2         12.53          6.95         8.54 o
 -12   0   2         27.87         22.81        10.27 o
 -11   0   2          5.89          6.44         8.28 o
 -10   0   2        222.50        205.22        22.36 o
  -9   0   2        359.09        361.00        26.87 o
  -7   0   2        361.91        350.67        24.27 o
  -6   0   2         84.40         95.78        11.62 o
  -5   0   2         47.02         59.54        10.00 o
  -4   0   2          9.18          6.64         4.80 o
  -3   0   2        458.95        554.61        19.18 o
  -2   0   2       4339.18       4406.23        43.19 o
  -1   0   2          2.40          9.44         2.11 o
   1   0   2        336.76        337.71        10.97 o
   2   0   2        783.46        723.05        20.54 o
   3   0   2        276.22        339.47         7.11 o
   4   0   2       2177.41       2244.43        40.64 o
   5   0   2         85.21         94.79        10.12 o
   7   0   2        233.74        224.99        17.49 o
   8   0   2        154.81        150.59        15.85 o
   9   0   2          0.02         10.56         7.51 o
  10   0   2          8.48         -0.17        19.16 o
  11   0   2         77.65         65.98        13.36 o
  12   0   2         52.74         42.59        12.69 o
 -14   1   2          4.26        -10.49         9.58 o
 -13   1   2         18.89          9.13         8.64 o
 -12   1   2         27.22         57.10        14.13 o
 -11   1   2        184.80        186.45        23.37 o
 -10   1   2        227.28        208.00        21.93 o
  -9   1   2        925.01        948.17        43.86 o
  -8   1   2          1.77         -2.74         6.97 o
  -7   1   2         40.58         30.37         8.68 o
  -6   1   2        254.78        268.73        19.53 o
  -4   1   2        160.38         94.81        10.29 o
  -3   1   2       1532.66       1390.40        31.20 o
  -2   1   2       1592.00       1414.02        18.98 o
  -1   1   2       4334.75       4505.38        44.15 o
   0   1   2       3852.85       3425.03        26.64 o
   1   1   2       6385.99       6413.65       104.91 o
   2   1   2        344.67        321.53        13.51 o
   3   1   2       1481.99       1605.19        32.11 o
   4   1   2        541.21        576.34        19.83 o
   5   1   2        123.95         80.44        13.72 o
   6   1   2         83.36         84.75        10.14 o
   7   1   2        444.41        428.44        23.16 o
   8   1   2          1.96         -5.18        12.81 o
   9   1   2          5.80         -6.89         5.93 o
  10   1   2        107.69        107.95        10.21 o
  11   1   2          1.40         -2.24         7.72 o
  12   1   2          6.83         -3.32         8.36 o
 -14   2   2         23.55         28.77        11.93 o
 -13   2   2         88.92         86.03        17.49 o
 -12   2   2          1.81          3.92         9.31 o
 -11   2   2          6.09         13.07         9.80 o
 -10   2   2        469.58        523.17        35.03 o
  -9   2   2       1065.15       1076.71        47.90 o
  -8   2   2        831.89        837.39        39.87 o
  -7   2   2        272.13        283.24        22.05 o
  -6   2   2       1383.39       1355.22        43.55 o
  -5   2   2         13.94         36.85         9.15 o
  -4   2   2         83.53         81.63         9.28 o
  -3   2   2       1171.64       1118.19        46.99 o
  -2   2   2       2881.16       3159.02        27.01 o
  -1   2   2       7312.34       8142.02        32.38 o
   0   2   2       1406.02       1262.34         7.74 o
   1   2   2       2323.72       2275.63        15.31 o
   2   2   2         36.71         49.11         2.41 o
   3   2   2        451.18        543.28        25.01 o
   4   2   2         89.36         91.48        12.24 o
   5   2   2        410.12        407.29        17.36 o
   6   2   2          3.69          1.45         5.17 o
   7   2   2        631.96        563.36        18.41 o
   8   2   2        357.98        291.13        15.51 o
   9   2   2        110.52         98.36         9.42 o
  10   2   2        126.20         99.94         9.80 o
  11   2   2         24.65         14.67         9.02 o
  12   2   2          0.46         -1.44         9.15 o
 -15   3   2         16.57         15.38        11.55 o
 -14   3   2         32.95         26.89        12.09 o
 -13   3   2         10.73         -2.31         9.58 o
 -12   3   2         91.70         90.55        18.05 o
 -11   3   2        188.93        174.11        22.34 o
 -10   3   2        783.71        778.84        43.26 o
  -9   3   2         64.68         90.19        15.79 o
  -8   3   2       1081.96       1121.32        46.33 o
  -7   3   2          2.59          8.03         8.14 o
  -6   3   2          0.42          2.36         6.08 o
  -5   3   2       3589.49       4228.17        71.09 o
  -4   3   2          9.51         21.64         5.78 o
  -3   3   2       3691.99       3501.73        36.31 o
  -2   3   2        865.02        894.49        18.55 o
  -1   3   2        141.80        175.13        10.90 o
   0   3   2        253.00        514.53        23.36 o
   1   3   2        746.40        812.97        15.71 o
   2   3   2        925.48        873.48         9.14 o
   3   3   2       1074.70        994.04        11.68 o
   4   3   2         73.14         88.20         3.28 o
   5   3   2        702.20        702.19        20.65 o
   6   3   2        741.74        672.75        22.43 o
   7   3   2         87.70         85.48         7.74 o
   8   3   2        295.04        365.82        16.01 o
   9   3   2         30.18         44.78         7.14 o
  10   3   2          4.10          2.15         4.53 o
  11   3   2         35.32         35.54        10.68 o
 -15   4   2        108.66        121.05        22.04 o
 -14   4   2          4.74          6.75         8.55 o
 -13   4   2         46.12         21.01        11.91 o
 -12   4   2        132.62        128.74        21.48 o
 -11   4   2          0.04         14.84        10.74 o
 -10   4   2         87.85         95.56        15.68 o
  -9   4   2         98.70         81.61        15.50 o
  -8   4   2         48.38         55.88        13.14 o
  -7   4   2       1113.24       1121.59        44.16 o
  -6   4   2         75.15         69.65        11.03 o
  -5   4   2        262.74        266.46        18.23 o
  -4   4   2          2.35          4.46         3.29 o
  -3   4   2         13.63         23.90         3.47 o
  -2   4   2        328.19        258.80         6.49 o
  -1   4   2        173.87        113.35         2.89 o
   0   4   2          3.39         15.96         1.98 o
   1   4   2       1739.49       1610.49        12.46 o
   2   4   2         72.38        106.36         9.84 o
   3   4   2        229.32        237.01         7.84 o
   4   4   2        344.14        336.92         7.61 o
   5   4   2          4.15          8.59         2.55 o
   6   4   2        737.10        639.25        14.77 o
   7   4   2         28.28         17.64         3.51 o
   8   4   2        170.99        140.13         8.31 o
   9   4   2         22.31         25.89         4.87 o
  10   4   2        128.11        132.91        16.95 o
  11   4   2         10.93          8.64         7.94 o
 -15   5   2        223.26        205.93        28.64 o
 -14   5   2         46.93         50.85         9.41 o
 -13   5   2        276.78        266.57        29.92 o
 -12   5   2        323.44        334.95        32.85 o
 -11   5   2        411.96        408.32        33.71 o
 -10   5   2        125.30        112.94        18.26 o
  -9   5   2        222.17        219.82        24.13 o
  -8   5   2        360.74        397.85        29.22 o
  -7   5   2       2138.29       2300.75        62.99 o
  -6   5   2          0.92         -1.52         6.57 o
  -5   5   2        692.73        736.41        30.28 o
  -4   5   2        341.53        338.40        13.67 o
  -3   5   2         59.66         37.54         3.24 o
  -2   5   2        914.42        939.90        12.03 o
  -1   5   2        464.39        443.25         7.66 o
   0   5   2        462.69        326.93        18.58 o
   1   5   2        617.13        588.23         8.27 o
   2   5   2          3.46          2.54         1.03 o
   3   5   2         71.11         56.09         2.71 o
   4   5   2       1546.69       1571.79        57.24 o
   5   5   2         36.87         27.01         3.50 o
   6   5   2        296.96        254.26         9.61 o
   7   5   2          2.14          5.57         2.96 o
   8   5   2         33.78         27.51         4.35 o
   9   5   2         10.28         13.39         5.17 o
  10   5   2         25.49         38.51        10.32 o
 -14   6   2         92.69         93.55        12.59 o
 -13   6   2        206.09        232.19        28.62 o
 -12   6   2         41.74         57.27        16.06 o
 -11   6   2        202.97        175.05        24.45 o
 -10   6   2        520.70        484.03        34.80 o
  -9   6   2        702.54        707.21        39.94 o
  -8   6   2         29.24         91.39        14.94 o
  -7   6   2       1600.82       1690.01        54.27 o
  -6   6   2       1234.36       1232.84        42.94 o
  -5   6   2        125.50        116.69         9.28 o
  -4   6   2          1.84         -1.57         2.91 o
  -3   6   2        419.66        457.43        10.48 o
  -2   6   2         13.57          8.64         1.32 o
  -1   6   2        687.69        645.63        10.49 o
   0   6   2        130.75        146.46         4.42 o
   1   6   2        277.46        268.24         6.87 o
   2   6   2         78.51         84.61         4.00 o
   3   6   2        199.02        224.11         6.19 o
   4   6   2        312.92        260.40         9.58 o
   5   6   2         52.82         56.88         5.20 o
   6   6   2         11.93         11.78         3.20 o
   7   6   2         64.84         84.52         6.81 o
   8   6   2          9.28         11.53         5.07 o
   9   6   2        142.22        169.15        20.83 o
  10   6   2          8.54         11.82         9.11 o
 -15   7   2         37.65         24.74        11.26 o
 -14   7   2          1.61          3.07         7.04 o
 -13   7   2         49.55         56.31        11.59 o
 -12   7   2         14.26          3.15        15.77 o
 -11   7   2         16.76         28.25        14.04 o
 -10   7   2        142.66        147.24        21.19 o
  -9   7   2        292.50        337.77        28.10 o
  -8   7   2        214.32        207.89        20.74 o
  -7   7   2         35.72         34.66         8.66 o
  -6   7   2        343.38        348.47        15.74 o
  -5   7   2        468.36        430.04        13.87 o
  -4   7   2         93.04        166.86        11.17 o
  -3   7   2       1640.66       1657.70        21.22 o
  -2   7   2       1285.96       1244.52        11.07 o
  -1   7   2        441.19        421.89         6.89 o
   0   7   2       1220.32       1176.87        13.89 o
   1   7   2          0.01         12.04         4.07 o
   2   7   2         92.12         91.34         5.05 o
   3   7   2         16.51         23.54         2.67 o
   4   7   2        153.40        148.04         7.19 o
   5   7   2        139.55        144.84         7.76 o
   6   7   2          2.03          5.41         3.15 o
   7   7   2         65.77         58.52         7.50 o
   8   7   2          6.59          8.92         9.57 o
   9   7   2         21.20         34.65        11.12 o
 -15   8   2          2.49        -15.21        10.96 o
 -14   8   2          2.33         -2.33         7.00 o
 -13   8   2         64.97         66.70        11.16 o
 -12   8   2         17.61         15.32         7.63 o
 -11   8   2         27.63         14.48         7.18 o
 -10   8   2        242.33        263.08        17.56 o
  -9   8   2        215.67        224.20        15.28 o
  -8   8   2        167.35        183.32        13.61 o
  -7   8   2         55.33         47.73         7.52 o
  -6   8   2       2355.76       2249.30        39.89 o
  -5   8   2       1770.78       1687.41        39.91 o
  -4   8   2         59.53         71.73         5.90 o
  -3   8   2        815.68        811.80        15.76 o
  -2   8   2        195.49        154.22         5.37 o
  -1   8   2        420.91        406.11         8.83 o
   0   8   2         91.17         78.87         4.60 o
   1   8   2         18.18         25.71         2.92 o
   2   8   2        350.63        325.23         7.90 o
   3   8   2         66.22         48.49         5.23 o
   4   8   2          0.11         11.25         5.32 o
   5   8   2         49.35         34.61         5.83 o
   6   8   2         24.00         44.36        12.38 o
   7   8   2         61.68         73.44        14.28 o
   8   8   2          0.04          6.24         8.19 o
 -15   9   2          1.86         -6.37         8.09 o
 -14   9   2         23.76         31.08         8.33 o
 -13   9   2        172.74        191.08        17.31 o
 -12   9   2         28.46         25.09         7.73 o
 -11   9   2         45.78         37.50        13.62 o
 -10   9   2        163.76        168.06        14.98 o
  -9   9   2         89.26         81.53        10.13 o
  -8   9   2        217.85        232.06        15.19 o
  -7   9   2         54.96         43.14        11.50 o
  -6   9   2        295.63        295.13        12.88 o
  -5   9   2          3.56         32.80         5.88 o
  -4   9   2         27.18         22.73         3.78 o
  -3   9   2          9.83          5.59         2.55 o
  -2   9   2        105.38         90.89         7.93 o
  -1   9   2          1.29          0.98         2.63 o
   0   9   2         48.37         41.56         4.43 o
   1   9   2         24.38         39.06         4.28 o
   2   9   2         84.95         71.90         7.54 o
   3   9   2         39.85         40.39         6.38 o
   4   9   2          0.88         -7.77         4.70 o
   5   9   2         25.79         31.46         6.17 o
   6   9   2        168.92        212.47        14.19 o
   7   9   2         43.70         34.24        11.37 o
   8   9   2         10.03         21.44        10.07 o
 -15  10   2          5.76         13.21        10.34 o
 -14  10   2          3.00         -7.77         7.56 o
 -13  10   2         46.85         38.63         9.32 o
 -12  10   2         19.92         32.31         8.52 o
 -11  10   2         29.89         27.12         7.64 o
 -10  10   2         38.84         47.28        11.93 o
  -9  10   2         17.63         15.05         6.02 o
  -8  10   2         28.28         36.72        11.81 o
  -7  10   2         35.66         39.44         6.94 o
  -6  10   2        173.30        189.08        10.65 o
  -5  10   2         14.14         38.33         5.03 o
  -4  10   2         61.10         68.59         5.35 o
  -3  10   2          3.35          4.29         4.67 o
  -2  10   2         51.56         46.42         6.22 o
  -1  10   2         41.72         42.67         6.32 o
   0  10   2        616.99        640.48        16.06 o
   1  10   2        136.56        121.86         7.21 o
   2  10   2          4.19         39.89         7.29 o
   3  10   2        143.82        152.63        11.68 o
   4  10   2         37.70         32.92         6.80 o
   5  10   2         10.72          5.32         5.52 o
   6  10   2        245.04        295.08        30.07 o
   7  10   2          5.71         -2.17         8.54 o
 -14  11   2         61.87         64.04        11.49 o
 -13  11   2          9.67          4.49         6.38 o
 -12  11   2          0.64         -6.72         6.92 o
 -11  11   2        165.94        167.06        22.83 o
 -10  11   2        183.57        195.51        15.74 o
  -9  11   2        207.87        244.69        16.62 o
  -8  11   2         79.45         66.67         9.02 o
  -7  11   2        211.02        209.82        13.50 o
  -6  11   2        189.12        199.89        10.73 o
  -5  11   2         52.08         50.50         7.21 o
  -4  11   2          8.59          8.95         4.53 o
  -3  11   2          0.65          4.47         5.92 o
  -2  11   2         56.59         73.24        11.51 o
  -1  11   2        160.52        151.47         8.72 o
   0  11   2          3.96          2.41         4.16 o
   1  11   2          3.31         -0.64         4.80 o
   2  11   2        141.10        126.86        14.73 o
   3  11   2         37.72         45.13         7.65 o
   4  11   2         39.95         49.00        10.90 o
   5  11   2         32.10         62.79        16.75 o
   6  11   2        183.92        268.82        30.45 o
 -14  12   2         63.82         95.82        19.85 o
 -13  12   2          1.43          0.88         6.25 o
 -12  12   2          0.08          8.73         6.40 o
 -11  12   2          8.65          6.98         8.06 o
 -10  12   2         11.14         12.12         6.27 o
  -9  12   2          0.03          7.12         5.37 o
  -8  12   2        253.34        224.55        14.86 o
  -7  12   2          9.22          4.99         6.59 o
  -6  12   2         49.92         79.49        10.34 o
  -5  12   2         81.85         68.20         8.72 o
  -4  12   2         21.82         27.55         6.24 o
  -3  12   2         13.51         10.93         7.91 o
  -2  12   2         21.59          6.53         8.32 o
  -1  12   2         97.37         85.48         8.18 o
   0  12   2          0.88         -8.69         6.24 o
   1  12   2         52.46         50.54         7.79 o
   2  12   2          1.30         -7.77         5.52 o
   3  12   2         34.98         29.69         6.86 o
   4  12   2         62.79         79.37        18.14 o
   5  12   2         12.91         30.39        13.18 o
 -13  13   2         28.30         27.67        12.58 o
 -12  13   2         19.44         27.95        11.42 o
 -11  13   2         50.88         56.67        10.02 o
 -10  13   2          8.48         11.06         6.11 o
  -9  13   2          8.91          9.88         5.45 o
  -8  13   2        314.96        336.90        26.19 o
  -7  13   2          6.74          9.82         8.75 o
  -6  13   2        209.84        198.16        14.79 o
  -5  13   2          9.28          7.33         5.52 o
  -4  13   2         44.94         57.26         8.53 o
  -3  13   2          2.15          0.58         3.94 o
  -2  13   2          5.58          3.28         4.06 o
  -1  13   2        104.79        107.63        10.61 o
   0  13   2          2.70         -6.11        13.03 o
   1  13   2          6.95         -0.26         9.74 o
   2  13   2          9.37          4.77        12.95 o
   3  13   2          1.25         22.40        12.94 o
 -13  14   2         86.11         97.71        18.32 o
 -12  14   2         14.69          8.54         8.72 o
 -11  14   2         68.07         98.63        17.87 o
 -10  14   2         29.00         43.91        13.01 o
  -9  14   2          6.81         -1.93         7.22 o
  -8  14   2        342.94        359.15        28.17 o
  -7  14   2         56.30         80.39        14.08 o
  -6  14   2         64.31         64.63        10.86 o
  -5  14   2        106.03        106.40        11.39 o
  -4  14   2         25.76         37.68         7.80 o
  -3  14   2          5.57          6.21         4.25 o
  -2  14   2          1.95          3.45         4.08 o
  -1  14   2          0.72          0.02        11.33 o
   0  14   2         76.10        108.65        22.29 o
   1  14   2         39.68         18.82         6.44 o
   2  14   2          3.57        -16.70         8.35 o
 -10  15   2         73.74         79.61        15.52 o
  -9  15   2         94.85         84.07        15.39 o
  -8  15   2         95.63         89.68        14.89 o
  -7  15   2         98.43        108.36        16.26 o
  -6  15   2          3.92         11.93         6.61 o
  -5  15   2        250.84        246.96        17.16 o
  -4  15   2          0.01         10.29         5.45 o
  -3  15   2          0.41         -2.47         6.55 o
  -2  15   2          6.96          2.22         7.40 o
  -1  15   2          9.83         -5.67        13.91 o
   0  15   2         34.46         18.21        13.54 o
  -8  16   2         35.07         34.26        11.68 o
  -7  16   2        110.63        131.10        17.60 o
  -6  16   2          4.37         11.80         7.26 o
  -5  16   2        329.64        316.83        34.92 o
  -4  16   2          6.00         11.61         7.80 o
  -3  16   2         37.18         38.03        13.19 o
   1 -17   3          6.11          3.83         7.04 o
   2 -17   3         14.20         14.58         7.81 o
   3 -17   3          0.85         -3.36         6.89 o
   4 -17   3          6.70         -3.45         6.95 o
   0 -16   3         18.48         17.53         6.26 o
   1 -16   3          0.91          0.67         6.01 o
   2 -16   3        123.72        109.73        15.97 o
   3 -16   3         36.05         77.73        14.37 o
   4 -16   3         48.73         36.57         9.48 o
   5 -16   3         99.42        106.92        16.21 o
   6 -16   3         11.66         11.30         8.43 o
   7 -16   3         21.67         25.63         9.51 o
   8 -16   3          5.72          7.05        15.39 o
  -2 -15   3         11.94          2.09         7.00 o
  -1 -15   3        133.28        137.47        12.39 o
   0 -15   3          2.68          1.84         6.93 o
   1 -15   3         76.80         47.18        16.24 o
   2 -15   3          0.36         -7.98         6.61 o
   3 -15   3          5.01         -1.64         6.71 o
   4 -15   3        243.72        238.97        22.04 o
   5 -15   3        146.58        142.47        18.26 o
   6 -15   3         59.45         63.35        12.99 o
   7 -15   3         88.27         82.05        14.84 o
   8 -15   3          1.32          5.63         6.30 o
   9 -15   3        158.61        157.79        20.00 o
  -4 -14   3         18.42         21.33        10.22 o
  -3 -14   3         32.48         40.68        10.36 o
  -2 -14   3         10.21         12.86         9.76 o
  -1 -14   3         84.47         69.38         8.58 o
   0 -14   3          5.23         20.99         5.90 o
   1 -14   3         73.59         64.95        12.01 o
   2 -14   3         47.13         56.74        10.34 o
   3 -14   3        102.76         90.35        13.50 o
   4 -14   3         13.60         12.38         7.09 o
   5 -14   3         86.02         71.36        12.51 o
   6 -14   3         16.00         28.55         9.58 o
   7 -14   3         59.43         40.34        10.99 o
   8 -14   3         93.60        105.71        16.24 o
   9 -14   3         43.77         55.24        12.98 o
  10 -14   3         17.90         18.17         9.06 o
  11 -14   3        141.33        174.05        20.81 o
  -5 -13   3          3.95          8.09         6.97 o
  -4 -13   3          0.20         -2.17         5.85 o
  -3 -13   3         14.23         12.44         6.61 o
  -2 -13   3          0.31          8.31         4.52 o
  -1 -13   3         78.89         85.46         8.90 o
   0 -13   3         20.91         21.67         5.56 o
   1 -13   3          5.62          0.19         5.73 o
   2 -13   3         44.32         31.91         6.08 o
   3 -13   3        204.37        222.73        19.04 o
   4 -13   3         12.16         13.46         7.24 o
   5 -13   3        214.75        217.01        19.33 o
   6 -13   3        144.04        149.18        16.53 o
   7 -13   3        538.90        588.13        32.63 o
   8 -13   3        893.41        911.03        41.31 o
   9 -13   3         15.43         20.83         8.74 o
  10 -13   3         64.90         69.54        13.93 o
  11 -13   3        109.39        108.58        16.69 o
  12 -13   3          0.05         -0.31         6.61 o
  -6 -12   3         25.43         17.38         7.58 o
  -5 -12   3          1.53         11.39         7.11 o
  -4 -12   3          8.86         22.90         7.98 o
  -3 -12   3          0.94         -0.02         3.50 o
  -2 -12   3        125.83        113.56         8.31 o
  -1 -12   3         14.64          8.57         3.57 o
   0 -12   3        283.74        255.67        11.28 o
   1 -12   3         67.15         55.71         5.70 o
   2 -12   3          4.45         -0.24         3.58 o
   3 -12   3        173.47        161.24        16.24 o
   4 -12   3         19.35         28.79         8.23 o
   5 -12   3        158.95        163.14        16.46 o
   6 -12   3        763.90        824.72        35.88 o
   7 -12   3        324.29        345.49        24.56 o
   8 -12   3        412.74        427.95        27.56 o
   9 -12   3         28.61         10.96         7.31 o
  10 -12   3         12.81         13.28         7.44 o
  11 -12   3         36.40         28.30        10.25 o
  12 -12   3         92.01         64.60        15.38 o
  13 -12   3         50.96         44.94        11.91 o
  -8 -11   3          9.23         14.44         7.45 o
  -7 -11   3         37.18         31.96         9.01 o
  -6 -11   3         43.60         57.81        10.99 o
  -5 -11   3          2.94         -1.55         6.86 o
  -4 -11   3         55.66         48.71         5.80 o
  -3 -11   3         14.69         15.30         3.91 o
  -2 -11   3         13.94         11.89         4.27 o
  -1 -11   3        252.84        237.08        12.49 o
   0 -11   3        381.03        398.02        14.98 o
   1 -11   3         91.25         70.37         5.88 o
   2 -11   3         32.34         35.54         4.57 o
   3 -11   3          2.52         12.22         7.02 o
   4 -11   3         93.73        104.10        12.81 o
   5 -11   3          0.36          3.41         5.87 o
   6 -11   3        684.33        675.14        18.06 o
   7 -11   3         93.11         94.20        10.75 o
   8 -11   3         84.06         74.63         9.37 o
   9 -11   3          0.90          6.80         4.30 o
  10 -11   3         30.50         31.34        11.51 o
  11 -11   3         60.27         70.96         9.61 o
  12 -11   3        150.09        126.39        12.42 o
  13 -11   3          8.57        -11.53         9.73 o
  -8 -10   3          0.00          7.81         7.18 o
  -7 -10   3          8.87         -1.21         6.12 o
  -6 -10   3        175.06        156.01        16.06 o
  -5 -10   3         42.94         43.68         5.39 o
  -4 -10   3         45.82         42.43         6.68 o
  -3 -10   3         17.11         13.55         3.43 o
  -2 -10   3        177.15        142.26         8.10 o
  -1 -10   3          0.11          7.53         3.81 o
   0 -10   3          4.86         13.01         5.56 o
   1 -10   3        650.24        610.99        28.83 o
   2 -10   3        225.32        207.31        10.93 o
   3 -10   3        135.69         82.25         7.89 o
   4 -10   3        137.76        190.04         7.63 o
   5 -10   3        303.96        317.84        12.20 o
   6 -10   3       1065.13       1021.23        22.76 o
   7 -10   3        156.23        152.37        10.08 o
   8 -10   3         36.49         34.41        10.95 o
   9 -10   3        232.50        227.01        19.67 o
  10 -10   3         10.57          5.15         4.35 o
  11 -10   3          5.50         -1.92        10.18 o
  12 -10   3         88.95         83.52        10.29 o
  13 -10   3         10.26         17.52        10.25 o
  -9  -9   3         39.24         32.14         9.60 o
  -8  -9   3         14.99         16.12         7.47 o
  -7  -9   3         74.72         86.83        12.47 o
  -6  -9   3        202.33        208.45        10.60 o
  -5  -9   3         44.99         44.32         6.81 o
  -4  -9   3        160.09        128.76         9.11 o
  -3  -9   3         29.51         23.54         3.98 o
  -2  -9   3         10.37          5.01         5.10 o
  -1  -9   3       2054.84       1925.57        46.94 o
   0  -9   3         67.02         71.26         6.81 o
   1  -9   3        366.68        347.23        17.63 o
   2  -9   3         43.78         35.46         4.69 o
   3  -9   3         38.03         35.79         3.09 o
   4  -9   3        867.83        930.12        17.62 o
   5  -9   3        304.41        346.84        22.20 o
   6  -9   3        601.71        548.06        17.38 o
   7  -9   3        597.60        600.28        36.84 o
   8  -9   3         23.31         20.92         7.09 o
   9  -9   3         95.06         86.00        12.16 o
  10  -9   3         22.37          1.49         5.04 o
  11  -9   3         48.46         42.61         7.42 o
  12  -9   3        114.46        108.86        11.25 o
  13  -9   3         27.73         13.39         9.06 o
 -10  -8   3         37.54         37.14         7.40 o
  -9  -8   3          3.35          5.36         4.85 o
  -8  -8   3        283.25        288.17        27.07 o
  -7  -8   3          2.66          6.32         3.68 o
  -6  -8   3        188.66        176.85         8.03 o
  -5  -8   3        122.27        118.73         7.34 o
  -4  -8   3        413.63        426.78        15.93 o
  -3  -8   3        140.49        136.51        10.50 o
  -2  -8   3        849.63        744.84        13.39 o
  -1  -8   3        109.98        107.88         4.45 o
   0  -8   3        282.06        254.11        10.45 o
   2  -8   3        104.57        103.59         3.82 o
   3  -8   3         73.59        128.82         7.84 o
   4  -8   3        666.55        633.96        15.21 o
   5  -8   3        207.71        183.10         9.77 o
   6  -8   3        236.85        186.95        10.21 o
   7  -8   3         90.55         91.41         8.75 o
   8  -8   3          0.07          7.10         4.65 o
   9  -8   3         70.82         60.70         7.86 o
  10  -8   3          0.54         30.40         6.51 o
  11  -8   3          2.35         -1.24         6.11 o
  12  -8   3          3.83         -9.01         9.13 o
  13  -8   3         15.49         18.68        10.40 o
 -11  -7   3          2.49          6.53         5.75 o
 -10  -7   3         26.34         24.07         9.45 o
  -9  -7   3          0.00          6.39        12.34 o
  -8  -7   3        139.06        149.39        11.31 o
  -7  -7   3         58.23         52.96         5.48 o
  -6  -7   3       1050.91       1004.76        18.20 o
  -5  -7   3        695.16        663.95        18.07 o
  -4  -7   3        450.40        389.43         9.88 o
  -3  -7   3         13.51         11.55         2.09 o
  -2  -7   3          1.38          4.97         1.29 o
  -1  -7   3         75.25         57.17         5.37 o
   0  -7   3       1009.20       1004.06        27.25 o
   1  -7   3         24.00         21.46         1.68 o
   2  -7   3        698.68        699.62        21.98 o
   3  -7   3        198.20        296.23        47.37 o
   4  -7   3        132.65        179.60         8.49 o
   5  -7   3         27.68         36.85         8.92 o
   6  -7   3        225.67        262.47        12.64 o
   7  -7   3         38.38         46.26         6.59 o
   8  -7   3        270.04        256.94        13.86 o
   9  -7   3         61.64         67.73         8.27 o
  10  -7   3        110.36        128.38        11.09 o
  11  -7   3          0.39          2.14        17.45 o
  12  -7   3         12.90          9.98         8.21 o
  13  -7   3          8.60         12.92         9.04 o
 -11  -6   3          5.07         13.83         6.60 o
 -10  -6   3         42.38         56.33         8.22 o
  -9  -6   3         26.99         22.33        12.56 o
  -8  -6   3         40.94         46.02         5.48 o
  -7  -6   3         94.93         87.21         5.53 o
  -6  -6   3         41.72         42.25         3.53 o
  -5  -6   3        782.22        788.13        12.46 o
  -4  -6   3         11.06          5.91         1.83 o
  -3  -6   3        453.56        440.04        11.50 o
  -2  -6   3        666.13        740.30         9.84 o
  -1  -6   3         86.85        188.32         7.95 o
   0  -6   3         50.47         93.58         9.43 o
   1  -6   3       2868.34       2922.58        34.48 o
   2  -6   3        754.09        751.64        12.17 o
   3  -6   3        139.24        173.08         7.27 o
   4  -6   3         96.37         75.61         5.82 o
   5  -6   3        199.67        194.88         9.97 o
   6  -6   3       1275.30       1343.78        26.67 o
   7  -6   3        105.27        148.43        10.31 o
   8  -6   3        190.13        213.91        12.58 o
   9  -6   3         30.93         39.02         6.68 o
  10  -6   3          2.16          5.13         4.74 o
  11  -6   3          0.38          3.77         9.86 o
  12  -6   3          4.52        -21.35        11.32 o
  13  -6   3         13.28          0.87         8.46 o
 -12  -5   3         39.46         25.26         8.53 o
 -11  -5   3          4.16          9.72         5.66 o
 -10  -5   3        104.76        108.05        14.84 o
  -9  -5   3          8.79         14.56         5.48 o
  -8  -5   3         55.89         50.56         6.98 o
  -7  -5   3        257.40        278.06        14.30 o
  -6  -5   3        813.80        752.88        18.47 o
  -5  -5   3        469.18        448.00         9.18 o
  -4  -5   3        155.04        170.83         5.89 o
  -3  -5   3        494.83        502.47         9.12 o
  -2  -5   3       1104.91       1103.17        16.85 o
  -1  -5   3         64.72         60.05         2.85 o
   0  -5   3        483.36        498.66         7.42 o
   1  -5   3       1018.47        986.15        24.39 o
   2  -5   3        213.48        346.12         8.70 o
   3  -5   3        196.28        215.84         7.95 o
   4  -5   3        126.04        121.78         6.71 o
   5  -5   3        282.04        296.48        11.75 o
   6  -5   3       1261.75       1249.70        31.02 o
   7  -5   3         30.54         28.14         6.33 o
   8  -5   3          1.12          6.76         6.32 o
   9  -5   3         11.01         21.51         5.64 o
  10  -5   3          9.73         41.05         6.55 o
  11  -5   3          4.89        -12.74        11.08 o
  12  -5   3          0.15        -18.88        13.48 o
 -13  -4   3          2.97          5.59         8.00 o
 -12  -4   3         57.83         57.88        12.15 o
 -11  -4   3          0.20         13.14         7.60 o
 -10  -4   3          1.01          3.47        10.94 o
  -9  -4   3         22.79         74.53        26.21 o
  -8  -4   3         72.17         53.93        11.42 o
  -7  -4   3        200.28        204.13        23.04 o
  -6  -4   3        873.41        897.59        43.89 o
  -5  -4   3          2.74          2.46         2.56 o
  -4  -4   3          4.70          0.81         1.71 o
  -3  -4   3         30.59         18.66         2.08 o
  -2  -4   3        151.28        220.97        21.96 o
  -1  -4   3       3074.91       3125.38        24.23 o
   0  -4   3         23.76         19.09         1.59 o
   1  -4   3       1141.10       1201.32        17.04 o
   2  -4   3        370.72        419.61        12.90 o
   3  -4   3          0.10          1.29         3.62 o
   4  -4   3        128.96        181.63         8.81 o
   6  -4   3        859.11        910.56        20.55 o
   7  -4   3        782.34        816.85        20.83 o
   8  -4   3         35.80         41.41         5.67 o
   9  -4   3         51.43         64.96         7.21 o
  10  -4   3         49.90         32.53        17.57 o
  11  -4   3         13.65         -2.82        10.65 o
  12  -4   3         40.79         42.07        11.66 o
 -13  -3   3         37.69         33.55        10.74 o
 -12  -3   3         79.05         88.07        14.91 o
 -11  -3   3          3.61         -6.37        17.68 o
 -10  -3   3         12.18         11.89         8.12 o
  -9  -3   3        112.95        125.33        15.95 o
  -8  -3   3        192.15        176.35        17.71 o
  -7  -3   3        100.16        101.81        13.48 o
  -6  -3   3       1184.69       1290.09        40.95 o
  -5  -3   3         17.60         20.58         4.26 o
  -4  -3   3        381.93        465.03        13.94 o
  -3  -3   3        519.00        674.59        10.10 o
  -2  -3   3        232.24        274.12         5.43 o
  -1  -3   3       2625.46       2812.93        14.22 o
   0  -3   3       1575.27       1498.30        14.41 o
   1  -3   3       1264.64       1122.77        13.15 o
   2  -3   3        220.02        229.00        14.44 o
   3  -3   3        238.11        249.88         8.04 o
   4  -3   3         10.05         14.71         3.20 o
   5  -3   3        173.89        219.38         9.42 o
   6  -3   3        937.51       1008.61        42.11 o
   7  -3   3          0.11         19.02         4.45 o
   8  -3   3         17.62         20.97         4.56 o
   9  -3   3        129.63        108.13        15.34 o
  10  -3   3        348.99        277.47        24.53 o
  11  -3   3         13.99         13.72         8.70 o
  12  -3   3         35.01         47.81        12.76 o
 -13  -2   3        144.66        116.12        18.17 o
 -12  -2   3          8.57         10.49         7.71 o
 -11  -2   3         55.21         53.93        13.54 o
 -10  -2   3          0.88          0.78         6.35 o
  -9  -2   3          0.31         -1.79         6.44 o
  -8  -2   3       1312.58       1394.76        50.01 o
  -7  -2   3        399.63        355.42        23.82 o
  -6  -2   3        473.47        458.36        25.01 o
  -5  -2   3          3.11          4.22         4.42 o
  -4  -2   3       2670.28       2982.11        35.20 o
  -3  -2   3         95.74         78.83         5.42 o
  -2  -2   3         95.62        106.27         5.52 o
  -1  -2   3          3.73          9.27         1.31 o
   0  -2   3        211.28        225.87         4.65 o
   2  -2   3        911.38       1008.95        15.07 o
   3  -2   3         58.36         60.78         3.97 o
   4  -2   3        288.75        338.37        19.79 o
   5  -2   3        347.30        343.39        21.13 o
   6  -2   3         14.53          6.84         2.82 o
   7  -2   3        295.25        303.56        14.93 o
   8  -2   3        916.48        934.89        26.06 o
   9  -2   3          0.16         34.26        10.40 o
  10  -2   3        367.87        343.72        27.60 o
  11  -2   3          7.16         -2.06         8.83 o
  12  -2   3         16.70         23.43         9.96 o
 -14  -1   3         73.76         75.62        16.17 o
 -13  -1   3        213.30        188.84        23.48 o
 -12  -1   3          4.55         -1.70         7.29 o
 -11  -1   3        137.70        158.48        20.99 o
 -10  -1   3         70.32         57.34        13.27 o
  -9  -1   3        553.30        527.70        33.50 o
  -8  -1   3       3591.95       3701.87        82.01 o
  -7  -1   3        533.84        542.70        29.36 o
  -6  -1   3        321.21        307.84        20.66 o
  -5  -1   3        781.44        783.84        29.65 o
  -4  -1   3        241.14        252.69        15.23 o
  -3  -1   3        240.80        484.42        95.37 o
  -2  -1   3       1015.21        966.54        15.58 o
  -1  -1   3        477.95        541.07         9.40 o
   0  -1   3       1956.99       1941.91        48.26 o
   1  -1   3        266.06        207.49         3.98 o
   2  -1   3       3269.35       2942.28        21.37 o
   3  -1   3       1486.05       1587.89        47.76 o
   4  -1   3       2056.67       2325.81        49.94 o
   5  -1   3         53.75         91.69         4.65 o
   6  -1   3         44.22         85.18         9.20 o
   7  -1   3        341.33        348.33        12.35 o
   8  -1   3        442.51        417.21        26.96 o
   9  -1   3          1.30         -5.13         9.08 o
  10  -1   3         18.70         16.51         8.55 o
  11  -1   3          8.98        -10.22        11.53 o
  12  -1   3          0.42         -2.36         8.57 o
 -15   0   3         72.80         59.90        15.47 o
 -14   0   3         31.61         22.31        10.14 o
 -13   0   3        144.10        159.54        22.61 o
 -12   0   3         63.24         62.54        14.56 o
 -11   0   3          1.40          1.06         6.55 o
 -10   0   3        300.65        297.61        26.78 o
  -9   0   3        791.66        841.36        42.58 o
  -8   0   3        967.73       1028.14        43.82 o
  -7   0   3        666.50        672.00        33.15 o
  -6   0   3        393.98        430.84        24.42 o
  -5   0   3       1385.94       1706.87        44.29 o
  -4   0   3         36.42         47.63         7.47 o
  -3   0   3       1533.66       1444.16        24.36 o
  -2   0   3       1515.81       1349.18        14.52 o
  -1   0   3       2590.93       2370.69        25.19 o
   0   0   3          8.51         27.80         2.02 o
   1   0   3        253.89        209.18         3.78 o
   2   0   3         58.04         53.89         2.46 o
   3   0   3        471.92        410.66        17.80 o
   4   0   3          0.01          3.68         2.04 o
   5   0   3        265.77        282.82        19.86 o
   6   0   3        296.17        310.43         8.71 o
   7   0   3        703.69        644.58        30.88 o
   8   0   3        171.44        159.24        17.24 o
   9   0   3         91.72         83.72        14.17 o
  10   0   3         14.78         10.47         4.42 o
  11   0   3          3.23         -2.94         8.07 o
  12   0   3          3.06          0.02         7.26 o
 -15   1   3         52.32         59.92        16.15 o
 -14   1   3         20.46         22.67        11.03 o
 -13   1   3         84.58         83.07        18.28 o
 -12   1   3         50.37         44.11        13.45 o
 -11   1   3         46.93         55.52        13.95 o
 -10   1   3         54.73         64.36        14.06 o
  -9   1   3         70.32         64.79        12.24 o
  -8   1   3         44.87         15.59         7.29 o
  -7   1   3        127.68        136.50        15.74 o
  -6   1   3          3.24          7.04         6.52 o
  -5   1   3       3727.47       4330.32        70.60 o
  -4   1   3       1346.58       1391.77        35.79 o
  -3   1   3        331.18        305.70        10.23 o
  -2   1   3       2035.93       1944.65        34.15 o
  -1   1   3         53.89         79.48         3.74 o
   0   1   3        109.59        119.97         5.42 o
   1   1   3       3377.11       3335.87        18.87 o
   2   1   3       3381.62       3303.98        23.76 o
   3   1   3        407.17        366.90         9.72 o
   4   1   3        147.00        115.53         9.68 o
   5   1   3         21.80          2.93         3.12 o
   6   1   3         35.73         32.24         4.44 o
   7   1   3        330.54        239.81        12.06 o
   8   1   3        215.36        210.62        11.95 o
   9   1   3        393.60        377.90        17.00 o
  10   1   3          0.03        -14.22         9.49 o
  11   1   3         65.54         72.75        14.53 o
 -15   2   3          4.57          3.27         9.20 o
 -14   2   3         86.59         60.55        16.35 o
 -13   2   3          0.86          9.01        10.49 o
 -12   2   3        342.77        307.03        30.61 o
 -11   2   3          0.46         -1.77         8.16 o
 -10   2   3         11.77         18.79         9.33 o
  -9   2   3         82.36         80.93        14.28 o
  -8   2   3        175.91        182.59        18.99 o
  -7   2   3        530.33        658.19        33.37 o
  -6   2   3       6408.94       6886.20        98.98 o
  -5   2   3       1353.26       1540.03        42.47 o
  -4   2   3       6125.65       6366.51        77.23 o
  -3   2   3         17.93         45.60         4.98 o
  -2   2   3       1362.66       1524.90        15.88 o
  -1   2   3      10061.28       9353.75        58.99 o
   0   2   3       1052.68       1094.48        14.11 o
   1   2   3       5334.97       5330.03        30.71 o
   2   2   3       1957.64       1917.93        19.29 o
   3   2   3         65.48         64.91         4.58 o
   4   2   3        124.12        157.46         7.78 o
   5   2   3         87.39        191.39         9.27 o
   6   2   3         71.57         83.61         7.76 o
   7   2   3        592.76        577.30        18.13 o
   8   2   3        102.03        109.55         9.10 o
   9   2   3          2.60          3.14         3.96 o
  10   2   3          3.08         -5.20         8.09 o
  11   2   3         93.54        102.44        16.64 o
 -15   3   3          8.57         -0.52        12.58 o
 -14   3   3          6.05         23.01        12.51 o
 -13   3   3         38.26         41.42        14.31 o
 -12   3   3        211.20        206.25        25.57 o
 -11   3   3         60.30         44.80        13.18 o
 -10   3   3         34.11         12.36         9.17 o
  -9   3   3         87.79         88.87        15.05 o
  -8   3   3         85.65         89.99        14.17 o
  -7   3   3         54.44         75.82        13.14 o
  -6   3   3        223.95        300.10        21.66 o
  -5   3   3        705.04        859.99        32.22 o
  -4   3   3       1583.33       1596.37        64.12 o
  -3   3   3        285.54        315.36         7.82 o
  -2   3   3       5827.72       5460.11        44.99 o
  -1   3   3       1242.48       1364.32        12.77 o
   0   3   3         37.67         19.82         1.34 o
   1   3   3         29.66         60.13         2.92 o
   2   3   3         43.11         48.12         3.48 o
   3   3   3         74.31         77.56         4.02 o
   4   3   3          1.89          1.41         2.07 o
   5   3   3         28.01         14.89         3.28 o
   6   3   3          5.54          5.53         2.68 o
   7   3   3        137.58        160.03         8.02 o
   8   3   3        164.13        162.59         8.54 o
   9   3   3        115.52        120.92        15.70 o
  10   3   3        169.88        182.95        19.76 o
  11   3   3         19.13         37.88        11.03 o
 -15   4   3         18.38          1.26        10.49 o
 -14   4   3          0.33         16.21        10.92 o
 -13   4   3         95.16         95.53        20.45 o
 -12   4   3         36.76         35.25        13.30 o
 -11   4   3        144.93        151.57        22.72 o
 -10   4   3        399.34        370.65        31.58 o
  -9   4   3          3.81         -5.65        10.00 o
  -8   4   3        168.32        216.00        21.28 o
  -7   4   3         60.89         64.03        11.70 o
  -6   4   3        213.93        216.34        18.86 o
  -5   4   3        531.41        535.27        26.30 o
  -4   4   3        184.25        205.87        10.87 o
  -3   4   3       2536.52       2375.26        27.90 o
  -2   4   3         92.09        153.87         5.98 o
  -1   4   3        115.39        117.64         3.84 o
   0   4   3        988.77        905.73        19.38 o
   1   4   3        581.74        537.72         8.39 o
   2   4   3        290.45        296.84         8.54 o
   3   4   3        433.71        467.03        11.80 o
   4   4   3          6.58         10.10         3.74 o
   5   4   3          5.40         -0.55         2.20 o
   6   4   3        128.49        107.28         6.34 o
   7   4   3         15.73         14.18         3.26 o
   8   4   3        325.95        372.30        15.87 o
   9   4   3          1.96          7.13         7.71 o
  10   4   3        225.91        290.82        24.08 o
 -15   5   3          2.79         -8.43        12.09 o
 -14   5   3          3.90         27.38        12.71 o
 -13   5   3          2.48          3.19        10.61 o
 -12   5   3         22.46         11.05         8.77 o
 -11   5   3        839.20        794.11        46.53 o
 -10   5   3        574.64        603.76        39.36 o
  -9   5   3         16.52         15.21         8.88 o
  -8   5   3        395.53        468.80        32.47 o
  -7   5   3         14.47         -1.01         7.80 o
  -6   5   3         43.57         43.95         9.53 o
  -5   5   3         18.07         18.42         4.76 o
  -4   5   3        139.27        148.92         9.60 o
  -3   5   3         77.35         91.09         5.98 o
  -2   5   3         53.85         42.30         3.06 o
  -1   5   3        223.54        176.80         4.42 o
   0   5   3        612.89        556.91         8.75 o
   1   5   3         98.96         94.00         3.63 o
   2   5   3         55.94         48.70         2.31 o
   3   5   3        246.18        255.48         8.41 o
   4   5   3        162.58        172.88        10.74 o
   5   5   3          6.29          4.43         2.90 o
   6   5   3          0.44          8.20         3.32 o
   7   5   3        100.88         90.06         7.86 o
   8   5   3        333.68        348.85        22.96 o
   9   5   3          1.77         12.34         7.26 o
 -15   6   3        178.92        194.75        17.99 o
 -14   6   3         44.73         77.37        19.55 o
 -13   6   3         13.87         15.52        14.02 o
 -12   6   3        100.06        106.10        20.85 o
 -11   6   3          7.56          0.14         9.04 o
 -10   6   3         31.35         35.30        11.95 o
  -9   6   3          0.90         11.12         8.19 o
  -8   6   3        730.22        754.13        39.72 o
  -7   6   3        640.94        665.03        34.98 o
  -6   6   3        393.07        386.52        24.35 o
  -5   6   3        592.31        598.22        36.93 o
  -4   6   3       1734.82       1737.25        33.52 o
  -3   6   3        387.73        373.73         9.33 o
  -2   6   3        124.81        121.94         4.90 o
  -1   6   3        176.65        188.15         4.79 o
   0   6   3        156.22        134.13         6.54 o
   1   6   3        324.14        354.15         7.17 o
   2   6   3         41.41         47.29         3.35 o
   3   6   3         79.30         65.36         4.66 o
   4   6   3         87.08         77.53         5.32 o
   5   6   3          1.78          3.81         3.37 o
   6   6   3          4.50          5.54         4.29 o
   7   6   3         17.64         16.15         5.86 o
   8   6   3        259.09        281.69        25.38 o
   9   6   3         16.17         32.38        11.98 o
 -15   7   3        124.21        106.29        13.80 o
 -14   7   3         43.21         45.85        14.03 o
 -13   7   3        151.84        207.35        27.63 o
 -12   7   3        216.42        235.35        27.83 o
 -11   7   3        175.08        174.76        23.12 o
 -10   7   3          5.16          3.50         8.19 o
  -9   7   3        105.81        109.01        16.75 o
  -8   7   3         10.69         -1.91         8.68 o
  -7   7   3          7.58         -1.10         7.44 o
  -6   7   3        129.37        108.99        10.07 o
  -5   7   3         13.50         22.65         4.00 o
  -4   7   3        237.18        267.08         9.28 o
  -3   7   3        144.71        133.14         5.81 o
  -2   7   3        441.49        426.84         8.98 o
  -1   7   3          5.24          4.50         2.04 o
   0   7   3         85.64         90.02         4.03 o
   1   7   3         53.00         50.99         3.26 o
   2   7   3         24.48         64.13         6.79 o
   3   7   3         23.51         17.31         3.06 o
   4   7   3          8.60         22.36         4.03 o
   5   7   3          0.13          0.22         2.58 o
   6   7   3          8.26          3.70         3.74 o
   7   7   3         64.37         90.13        17.18 o
   8   7   3        159.61        179.41        22.92 o
 -15   8   3         29.39         22.26         8.29 o
 -14   8   3          0.18         -1.90         6.66 o
 -13   8   3         13.90         -3.53         6.94 o
 -12   8   3        139.37        141.69        14.37 o
 -11   8   3         58.94         41.38         8.41 o
 -10   8   3         31.58         19.56         9.60 o
  -9   8   3          9.28         13.79         5.46 o
  -8   8   3        226.66        223.02        14.71 o
  -7   8   3        129.35        132.36        11.37 o
  -6   8   3       1510.95       1482.81        33.09 o
  -5   8   3       1728.22       1822.04        34.11 o
  -4   8   3        112.74        119.07         6.49 o
  -3   8   3         25.76         31.33         3.86 o
  -2   8   3        440.09        430.38        17.35 o
  -1   8   3         11.21         10.70         2.20 o
   0   8   3         14.50         12.37         2.62 o
   1   8   3        388.17        373.37         8.41 o
   2   8   3         79.15         79.08         5.15 o
   3   8   3          0.27          2.44         3.63 o
   4   8   3         39.56         28.26         7.85 o
   5   8   3         16.65         36.27         6.40 o
   6   8   3          0.91         -0.65         7.65 o
   7   8   3         79.72         97.08        17.33 o
   8   8   3         38.50         30.56        11.93 o
 -15   9   3         15.54         28.71        11.62 o
 -14   9   3         43.58         42.38        10.05 o
 -13   9   3         14.33         17.92         7.71 o
 -12   9   3        114.33        121.50        14.17 o
 -11   9   3         44.69         33.88         8.04 o
 -10   9   3         24.20         14.23         7.10 o
  -9   9   3         72.53         56.95         9.08 o
  -8   9   3         79.19         88.18        10.22 o
  -7   9   3         63.71         60.79         8.25 o
  -6   9   3       1330.61       1421.01        40.26 o
  -5   9   3        143.25        121.21         8.01 o
  -4   9   3        472.11        503.13        12.93 o
  -3   9   3         71.45         72.06         5.73 o
  -2   9   3          8.62          3.08         2.45 o
  -1   9   3        269.83        232.03         9.29 o
   0   9   3         13.45         16.40         4.14 o
   1   9   3          6.44         18.64         3.45 o
   2   9   3         39.67         41.58         6.34 o
   3   9   3          5.98          4.64         8.72 o
   4   9   3         42.54         51.06         7.28 o
   5   9   3         16.56          3.45         7.71 o
   6   9   3         44.75         39.53        12.92 o
   7   9   3          3.81        -21.37        11.79 o
 -15  10   3          2.27         15.86        10.03 o
 -14  10   3         28.25         28.14         8.46 o
 -13  10   3        168.46        171.62        17.00 o
 -12  10   3          4.68         -1.67         6.39 o
 -11  10   3         96.78        115.77        13.57 o
 -10  10   3        115.69         93.61        11.60 o
  -9  10   3          5.79         -6.44         5.77 o
  -8  10   3         73.73         64.47         8.99 o
  -7  10   3        463.38        487.38        20.49 o
  -6  10   3        447.75        497.64        21.94 o
  -5  10   3        452.03        445.27        14.67 o
  -4  10   3          0.00          3.20         8.00 o
  -3  10   3         80.87         53.68        21.15 o
  -2  10   3        209.75        205.29        11.92 o
  -1  10   3          0.05         -1.50         5.39 o
   0  10   3        489.79        454.29        13.56 o
   1  10   3        175.15        180.18        16.72 o
   2  10   3        109.60        131.99        16.89 o
   3  10   3        183.52        192.36        13.20 o
   4  10   3          7.18         -1.99         8.68 o
   5  10   3         15.43         -0.92        11.21 o
   6  10   3         14.74         26.98        12.34 o
 -14  11   3          1.50        -10.19         9.07 o
 -13  11   3         47.16         52.89        12.91 o
 -12  11   3         36.21         28.58         7.81 o
 -11  11   3          2.48          8.48         6.92 o
 -10  11   3          0.86          5.09         5.60 o
  -9  11   3         26.10         33.28        10.77 o
  -8  11   3         43.07         52.92         8.36 o
  -7  11   3         14.90          8.29         3.79 o
  -6  11   3         23.32         15.67         3.98 o
  -5  11   3        193.24        193.89        13.62 o
  -4  11   3         33.95         29.87        11.50 o
  -3  11   3        344.62        372.49        17.65 o
  -2  11   3        114.45        114.63        11.84 o
  -1  11   3         16.83         19.18         7.52 o
   0  11   3         15.34          6.39         4.38 o
   1  11   3         14.60          8.55         4.44 o
   2  11   3          0.02          0.62         7.73 o
   3  11   3        214.10        190.05        13.93 o
   4  11   3          1.85         28.53        13.55 o
   5  11   3          8.62         31.08        14.94 o
 -14  12   3          1.06          1.53        10.36 o
 -13  12   3          2.79         -2.50         8.90 o
 -12  12   3         53.31         48.47         9.70 o
 -11  12   3          0.47         -3.97         5.90 o
 -10  12   3        206.78        239.00        22.02 o
  -9  12   3          8.72          4.78         5.50 o
  -8  12   3        164.42        146.48        12.32 o
  -7  12   3          0.29         21.04         7.40 o
  -6  12   3         16.29         10.62         5.25 o
  -5  12   3         57.23         62.79         8.47 o
  -4  12   3        487.27        515.98        21.30 o
  -3  12   3        130.35        129.34         9.81 o
  -2  12   3         81.97         56.15        15.02 o
  -1  12   3          6.88          7.53         4.33 o
   0  12   3          4.29         16.22         7.54 o
   1  12   3        182.00        171.91        13.99 o
   2  12   3         15.13         16.69        13.23 o
   3  12   3        141.59        176.78        25.77 o
   4  12   3         50.62         72.68        18.39 o
 -13  13   3         46.62         39.85        13.82 o
 -12  13   3         75.77         78.30        11.67 o
 -11  13   3         95.36         98.31        12.68 o
 -10  13   3        159.45        149.93        14.10 o
  -9  13   3         44.10         58.51        13.99 o
  -8  13   3         42.07         47.16        12.34 o
  -7  13   3         11.24         10.57         9.85 o
  -6  13   3        128.32        127.52        17.16 o
  -5  13   3          0.17          7.26         8.94 o
  -4  13   3        640.93        666.47        25.12 o
  -3  13   3          0.13          2.36         5.18 o
  -2  13   3         97.03         99.59        10.45 o
  -1  13   3         14.34         23.75        12.69 o
   0  13   3         31.03         10.61        10.20 o
   1  13   3         85.12         66.99        22.57 o
   2  13   3          0.16          3.19        10.56 o
 -13  14   3         47.06         35.86        12.42 o
 -11  14   3        150.21        185.70        23.37 o
 -10  14   3         57.84         61.92        13.81 o
  -9  14   3         27.49         34.18        11.33 o
  -8  14   3          3.26         10.32         7.60 o
  -7  14   3          2.44          5.49         5.97 o
  -6  14   3        103.33        112.46        11.92 o
  -5  14   3         10.79         14.04        14.15 o
  -4  14   3        252.87        251.74        16.49 o
  -3  14   3          7.69         11.16         4.75 o
  -2  14   3          1.62         -9.26        13.30 o
  -1  14   3          3.14          4.02        10.67 o
   0  14   3          3.88         -6.86        10.77 o
   1  14   3          0.55         -0.61        11.95 o
 -10  15   3         20.41          5.36         7.91 o
  -9  15   3        113.63        122.49        18.66 o
  -8  15   3         22.46         29.29        10.94 o
  -7  15   3         56.29         54.22        11.89 o
  -6  15   3         32.74         38.89         8.45 o
  -5  15   3         97.72        114.61        17.61 o
  -4  15   3          1.22          1.73         8.25 o
  -3  15   3         40.06         41.98        13.72 o
  -2  15   3         17.20         16.82         9.85 o
  -8  16   3          0.61          7.80         7.22 o
  -7  16   3        125.29        132.31        17.99 o
  -6  16   3         72.96         73.35        14.68 o
  -5  16   3        130.27        134.66        23.79 o
  -4  16   3          9.96         21.87        11.19 o
  -3  16   3         59.63         50.55        15.30 o
   1 -17   4          2.25          8.61         7.49 o
   2 -17   4          3.78          0.43         6.05 o
   3 -17   4         12.80          9.82         8.09 o
  -1 -16   4          2.30         17.02         8.34 o
   0 -16   4          7.58         11.64         7.81 o
   1 -16   4          0.21          2.27         6.12 o
   2 -16   4        122.68        108.63        15.59 o
   3 -16   4        551.98        589.59        35.77 o
   4 -16   4          0.09          9.66         9.28 o
   5 -16   4          1.64          9.40         6.91 o
   6 -16   4         15.79         13.16         8.74 o
   7 -16   4          8.48         16.37         9.13 o
  -2 -15   4          0.92          5.06         4.62 o
  -1 -15   4        122.34        139.47        12.66 o
   0 -15   4         28.88         64.38         9.12 o
   1 -15   4          1.46          0.27         5.11 o
   2 -15   4          0.07          1.91         7.42 o
   3 -15   4        102.27        119.42        16.15 o
   4 -15   4         68.46         78.26        13.61 o
   5 -15   4         52.09         54.72        12.38 o
   6 -15   4         27.52         40.91        11.26 o
   7 -15   4        142.79        132.87        17.65 o
   8 -15   4        177.06        174.99        14.38 o
   9 -15   4        220.94        245.33        17.21 o
  -4 -14   4         44.75         58.85        12.06 o
  -3 -14   4          1.69         -1.84         4.70 o
  -2 -14   4          2.12         14.43         5.96 o
  -1 -14   4         62.72         73.20         9.12 o
   0 -14   4         23.50         30.72         6.30 o
   1 -14   4        180.22        182.74        17.95 o
   2 -14   4         70.25         74.59        12.58 o
   3 -14   4         53.37         43.03        10.03 o
   4 -14   4        140.76        155.92        17.56 o
   5 -14   4          0.16          0.04         6.14 o
   6 -14   4          2.68          3.70         7.11 o
   7 -14   4        147.81        133.53        20.11 o
   8 -14   4        335.47        351.01        26.62 o
   9 -14   4        131.04        126.82        17.47 o
  10 -14   4          0.10          9.76         7.62 o
  -5 -13   4         77.02         83.20        13.97 o
  -4 -13   4         89.78        108.11        15.14 o
  -3 -13   4         64.27         55.68         8.06 o
  -2 -13   4         28.84         50.29         7.54 o
  -1 -13   4         34.67         37.72         6.87 o
   0 -13   4         23.33         24.86         8.02 o
   1 -13   4         53.48         39.89         8.57 o
   2 -13   4        182.07        150.13        23.59 o
   3 -13   4          1.65          2.73         5.96 o
   4 -13   4         62.06         71.69        11.97 o
   5 -13   4          0.07          3.95         6.32 o
   6 -13   4         12.72         36.62        10.79 o
   7 -13   4        499.69        468.45        28.73 o
   8 -13   4        211.09        267.98        22.88 o
   9 -13   4         29.36         40.73        11.26 o
  10 -13   4         30.97         40.54        11.19 o
  11 -13   4         52.82         57.79        12.78 o
  -7 -12   4          5.12          4.22         6.17 o
  -6 -12   4         92.94        111.66        15.54 o
  -5 -12   4         78.83         83.53        13.07 o
  -4 -12   4         64.04         68.63         8.53 o
  -3 -12   4         67.52         73.53        10.22 o
  -2 -12   4         21.20         40.34         7.05 o
  -1 -12   4          2.78          7.49         4.00 o
   0 -12   4        108.68        123.62         9.76 o
   1 -12   4          1.03          0.42         4.50 o
   2 -12   4        245.37        236.60        13.65 o
   3 -12   4          2.97          1.62         4.96 o
   4 -12   4         68.92         55.34        10.03 o
   5 -12   4         45.48         40.23         9.42 o
   6 -12   4         42.80         45.41        10.29 o
   7 -12   4        470.95        464.70        28.19 o
   8 -12   4        336.88        410.09        27.16 o
   9 -12   4          2.49          6.48         6.86 o
  10 -12   4        100.99         86.12        14.71 o
  11 -12   4         54.72         52.48        12.31 o
  12 -12   4         26.26         38.08        10.23 o
  -8 -11   4          5.10         13.45         7.17 o
  -7 -11   4          3.43         -0.61         7.00 o
  -6 -11   4          7.62         16.37         7.63 o
  -5 -11   4         10.11          2.91         3.86 o
  -4 -11   4          0.09          2.02         3.77 o
  -3 -11   4         61.77         64.40         6.46 o
  -2 -11   4        258.99        253.31        13.31 o
  -1 -11   4          5.95          8.82         4.27 o
   0 -11   4        318.12        313.90        11.52 o
   1 -11   4         19.11         15.65         3.09 o
   2 -11   4          9.02         13.82         9.50 o
   3 -11   4         38.97         53.19         9.57 o
   4 -11   4          0.05          4.40         4.02 o
   5 -11   4         39.81         43.08         9.33 o
   6 -11   4          1.68          9.63         3.93 o
   7 -11   4         58.10         67.97         7.52 o
   8 -11   4         72.08         68.82         7.68 o
   9 -11   4         12.93         18.20         4.94 o
  10 -11   4         71.18         55.72         7.85 o
  11 -11   4          0.01          9.47         5.67 o
  12 -11   4         12.64         12.10         5.56 o
  -9 -10   4          1.59         12.24         7.44 o
  -8 -10   4          0.15         -1.59         6.80 o
  -7 -10   4         45.34         59.22        11.03 o
  -6 -10   4          4.70          4.70         6.55 o
  -5 -10   4        192.75        180.53        11.98 o
  -4 -10   4        255.39        243.76        11.35 o
  -3 -10   4          3.62          8.00         4.74 o
  -2 -10   4        931.33        879.49        22.80 o
  -1 -10   4        271.38        232.39        11.66 o
   0 -10   4        509.57        462.89        17.81 o
   1 -10   4        404.63        395.41        12.28 o
   2 -10   4         25.89         13.75         4.60 o
   3 -10   4        541.19        518.02        11.18 o
   4 -10   4         21.37         22.20         3.44 o
   6 -10   4          1.77          3.46         3.09 o
   7 -10   4         16.77         31.28         8.15 o
   8 -10   4        465.05        467.40        18.27 o
   9 -10   4        189.68        168.27        12.07 o
  10 -10   4        186.01        172.38        12.93 o
  11 -10   4         14.62         10.56         4.74 o
  12 -10   4          2.45         -6.77         9.17 o
 -10  -9   4          7.05         17.65         8.54 o
  -9  -9   4         23.32         19.15         8.70 o
  -8  -9   4         36.13         30.86         8.97 o
  -7  -9   4         85.37         90.87        12.85 o
  -6  -9   4          2.42          2.83         3.75 o
  -5  -9   4         16.52         14.29         3.70 o
  -4  -9   4        809.35        689.89        20.72 o
  -3  -9   4        186.57        190.17         9.00 o
  -2  -9   4        334.99        321.01        10.10 o
   0  -9   4         99.37         85.50         5.54 o
   1  -9   4        410.04        372.50        14.06 o
   2  -9   4        187.91        156.16         5.09 o
   3  -9   4         22.42         12.07         3.81 o
   4  -9   4         74.64         85.59         6.02 o
   5  -9   4        199.88        183.31        14.52 o
   6  -9   4        183.50        165.88         9.86 o
   7  -9   4        133.84        117.75         9.00 o
   8  -9   4         60.20         70.86         8.98 o
   9  -9   4         65.88         46.79         6.81 o
  10  -9   4          5.63          0.88         4.49 o
  11  -9   4         14.58          9.37         7.67 o
  12  -9   4          6.39         -4.98         7.74 o
 -10  -8   4         15.60         25.85         6.50 o
  -9  -8   4         66.48         71.35        13.02 o
  -8  -8   4         35.59         35.28         8.68 o
  -7  -8   4          7.79          4.07         3.78 o
  -6  -8   4        181.12        183.39        10.18 o
  -5  -8   4         23.93         18.09         3.44 o
  -4  -8   4       1344.08       1283.58        51.57 o
  -3  -8   4        111.96         96.67         4.97 o
  -2  -8   4        320.36        320.17        12.19 o
  -1  -8   4          1.14         -0.79         2.97 o
   0  -8   4          1.07          2.90         2.03 o
   1  -8   4        105.96        126.31         4.65 o
   2  -8   4        722.29        693.93        14.39 o
   3  -8   4         39.11         84.43         5.78 o
   4  -8   4         11.73          8.87         3.08 o
   5  -8   4         18.11         17.63         3.66 o
   6  -8   4          1.39         -3.32         3.35 o
   7  -8   4         12.15          7.66         3.66 o
   8  -8   4        218.00        204.23        12.15 o
   9  -8   4        136.68        140.06        18.17 o
  10  -8   4         45.10         47.93         7.22 o
  11  -8   4          0.87         -7.42         8.43 o
  12  -8   4         22.12         10.07         8.95 o
 -11  -7   4         45.35         87.91        13.23 o
 -10  -7   4          1.24          7.69         5.06 o
  -9  -7   4         13.60         18.99         6.02 o
  -8  -7   4         16.44         28.77         6.26 o
  -7  -7   4         15.48         10.14         3.57 o
  -6  -7   4       1113.49       1072.92        17.60 o
  -5  -7   4       1143.60       1098.33        17.90 o
  -4  -7   4        413.53        438.17         9.33 o
  -3  -7   4          0.29         -0.05         1.91 o
  -2  -7   4         90.12         79.96         4.34 o
  -1  -7   4         56.92         49.78         2.49 o
   0  -7   4         15.87          7.12         1.46 o
   1  -7   4          8.74          4.95         1.46 o
   2  -7   4        301.98        278.02         9.56 o
   3  -7   4          0.64          5.88         2.52 o
   4  -7   4        265.20        280.10        11.10 o
   5  -7   4         26.01         19.17         3.69 o
   6  -7   4         29.33         26.67         4.62 o
   7  -7   4         10.69          3.04         3.67 o
   8  -7   4         85.80         60.05         7.77 o
   9  -7   4         56.13         47.17         6.60 o
  10  -7   4        150.88        147.42        11.06 o
  11  -7   4         50.79         45.26        11.93 o
  12  -7   4         38.08         39.62        11.53 o
 -12  -6   4          9.62          9.97         5.58 o
 -11  -6   4        255.48        251.94        16.23 o
 -10  -6   4          2.92          1.40         5.13 o
  -9  -6   4         15.34         14.36         5.32 o
  -8  -6   4         13.22         15.08         3.15 o
  -7  -6   4          6.99          2.45         2.63 o
  -6  -6   4        392.26        357.30        10.84 o
  -5  -6   4        986.68        983.74        14.37 o
  -4  -6   4        447.96        445.95         9.30 o
  -3  -6   4        620.62        583.49        10.61 o
  -2  -6   4        220.22        340.49         9.19 o
  -1  -6   4        151.62        165.72         4.54 o
   0  -6   4       1602.39       1612.67        13.65 o
   1  -6   4        197.57        191.81         9.26 o
   2  -6   4         65.54         87.57         4.89 o
   3  -6   4        104.14         88.90         5.59 o
   4  -6   4        305.73        288.46        10.48 o
   5  -6   4       1276.59       1210.76        22.67 o
   6  -6   4        113.99        109.03         7.84 o
   7  -6   4         99.49         82.34        17.68 o
   8  -6   4         51.35         30.48         6.14 o
   9  -6   4         13.39          2.78         9.78 o
  10  -6   4        205.58        189.27        20.32 o
  11  -6   4        183.15        145.59        19.62 o
  12  -6   4         21.41         23.50        12.42 o
 -12  -5   4        117.27        117.51        11.97 o
 -11  -5   4         40.04         47.01        11.26 o
 -10  -5   4         54.37         56.67        11.39 o
  -9  -5   4          0.00          0.52         4.28 o
  -8  -5   4        179.09        160.85         8.52 o
  -7  -5   4        253.14        234.26         9.56 o
  -6  -5   4        168.49        192.48         7.35 o
  -5  -5   4       1063.04        984.62        17.70 o
  -4  -5   4        413.72        461.19         9.52 o
  -3  -5   4          6.39         19.75         2.52 o
  -2  -5   4        648.13        648.26         9.89 o
  -1  -5   4        152.54        106.85         3.81 o
   0  -5   4        642.29        698.70        11.14 o
   1  -5   4       1215.50       1273.77        13.24 o
   2  -5   4         27.92         40.82         7.52 o
   3  -5   4       1245.53       1390.91        20.28 o
   4  -5   4          1.34         -1.69         2.32 o
   5  -5   4        442.65        416.92        13.13 o
   6  -5   4          5.62         -1.85         7.69 o
   7  -5   4         16.60          6.81         3.70 o
   8  -5   4         63.95         42.82        11.32 o
   9  -5   4        178.07        164.29        10.48 o
  10  -5   4         59.39         41.04        10.14 o
  11  -5   4        385.48        362.19        29.40 o
  12  -5   4          0.53          2.31         7.38 o
 -13  -4   4        118.31        128.81        18.14 o
 -12  -4   4        129.84        124.59        17.31 o
 -11  -4   4         74.46         72.66         9.56 o
 -10  -4   4        232.79        225.49        15.14 o
  -9  -4   4         85.99         89.56         8.98 o
  -8  -4   4        347.67        316.97        15.79 o
  -7  -4   4        778.02        813.75        39.41 o
  -6  -4   4          8.99          9.24         9.01 o
  -5  -4   4        377.30        334.48         8.18 o
  -4  -4   4         39.41         50.91         3.11 o
  -3  -4   4       2436.97       2414.54        26.54 o
  -2  -4   4       1820.68       1981.93        14.63 o
  -1  -4   4       1932.18       2037.78        36.71 o
   0  -4   4       2412.91       2189.26        18.36 o
   1  -4   4       1967.46       2085.11        20.60 o
   2  -4   4        180.94        195.95         6.91 o
   3  -4   4       1677.86       1667.95        21.01 o
   4  -4   4         25.53         22.71         4.50 o
   5  -4   4         18.88         15.36         2.98 o
   6  -4   4          8.75         20.01         4.34 o
   7  -4   4        202.80        198.59        22.05 o
   8  -4   4         59.30         46.01        14.41 o
   9  -4   4        269.18        246.43        22.00 o
  10  -4   4         28.98         30.74        10.47 o
  11  -4   4        196.10        207.91        22.63 o
  12  -4   4          0.06         -4.95         8.72 o
 -13  -3   4         11.15        -13.45        10.68 o
 -12  -3   4          2.24         -4.79         9.10 o
 -11  -3   4          4.98         -1.53         8.55 o
 -10  -3   4        204.27        240.15        23.55 o
  -9  -3   4        172.96        138.52        17.65 o
  -8  -3   4        113.01        103.51        14.08 o
  -7  -3   4       1153.19       1138.00        42.36 o
  -6  -3   4        208.08        249.30        18.75 o
  -5  -3   4         50.59         36.76         4.96 o
  -4  -3   4        123.31        105.26         4.16 o
  -3  -3   4        251.23        312.85        11.31 o
  -2  -3   4        303.29        283.36        11.69 o
  -1  -3   4        251.67        230.51         4.35 o
   0  -3   4       2965.05       2897.68        37.09 o
   1  -3   4       1634.70       1711.59        23.13 o
   2  -3   4         65.74         36.69         2.50 o
   3  -3   4        891.34        894.10        14.75 o
   4  -3   4       1703.81       1682.21        68.21 o
   5  -3   4        237.20        222.73        17.16 o
   6  -3   4        177.05        184.77        17.14 o
   7  -3   4         65.31         64.73         7.20 o
   8  -3   4         62.98         67.61        11.82 o
   9  -3   4        295.14        253.93        22.74 o
  10  -3   4        118.88         68.40        13.27 o
  11  -3   4          0.31          1.73         7.96 o
  12  -3   4         34.92         17.61         8.95 o
 -14  -2   4         11.76         -9.19        11.60 o
 -13  -2   4          0.09         10.45         9.87 o
 -12  -2   4         20.45         27.47        10.86 o
 -11  -2   4        232.18        213.76        23.93 o
 -10  -2   4         98.66         94.21        15.67 o
  -9  -2   4        286.07        299.87        25.36 o
  -8  -2   4        126.96        160.59        18.50 o
  -7  -2   4         28.42         30.28         8.09 o
  -6  -2   4          7.88         20.38         7.29 o
  -5  -2   4        107.04        103.32        11.42 o
  -4  -2   4       7777.59       8503.43        91.29 o
  -3  -2   4       3334.04       3199.49        34.17 o
  -2  -2   4       3555.47       3615.99        31.66 o
  -1  -2   4       2594.92       2672.40        45.96 o
   0  -2   4       1165.84       1100.54         7.94 o
   1  -2   4        412.27        362.82         7.97 o
   3  -2   4         96.35        100.30        14.98 o
   4  -2   4        711.58        652.85        17.33 o
   5  -2   4         49.87         60.04         7.35 o
   6  -2   4         47.32         38.03        11.57 o
   7  -2   4          8.07          5.99         8.59 o
   8  -2   4        200.75        184.07        18.03 o
   9  -2   4        352.73        344.70        25.77 o
  10  -2   4        485.20        501.64        32.68 o
  11  -2   4         17.63         18.14         9.75 o
 -14  -1   4         24.18         15.54        10.63 o
 -13  -1   4         55.11         66.69        16.69 o
 -12  -1   4          2.16          2.35         7.60 o
 -11  -1   4        240.57        243.36        26.31 o
 -10  -1   4          2.71         -7.98         9.04 o
  -9  -1   4        440.97        461.79        31.17 o
  -8  -1   4         23.58         39.94        11.28 o
  -7  -1   4        513.78        544.20        29.83 o
  -6  -1   4        149.84        188.96        16.77 o
  -5  -1   4       1454.76       1471.72        41.35 o
  -4  -1   4       3118.92       3487.79        55.08 o
  -3  -1   4        142.74        208.58         6.81 o
  -2  -1   4          9.38         11.36         1.27 o
  -1  -1   4         21.58        237.89       114.69 o
   0  -1   4         91.03        103.20         5.10 o
   1  -1   4         96.98        112.83         3.03 o
   2  -1   4       4264.98       3963.79        19.97 o
   3  -1   4       3120.64       2852.23        88.65 o
   4  -1   4        266.88        246.48         6.75 o
   5  -1   4        202.45        174.18        11.31 o
   6  -1   4         70.68         67.50         6.46 o
   7  -1   4         35.86         28.28         7.58 o
   8  -1   4        263.75        245.72        20.59 o
   9  -1   4        108.44         96.39        15.09 o
  10  -1   4        264.35        255.14        25.00 o
  11  -1   4          0.98         -0.90         7.24 o
 -15   0   4          1.93        -15.09        11.64 o
 -14   0   4          0.16         20.34        12.67 o
 -13   0   4         87.88        102.84        19.22 o
 -12   0   4          0.54         -3.03         9.64 o
 -11   0   4        156.11        153.99        20.81 o
 -10   0   4        697.68        699.18        41.49 o
  -9   0   4        525.35        504.96        33.12 o
  -8   0   4        170.92        206.32        21.17 o
  -7   0   4         68.25         71.90        12.29 o
  -6   0   4        739.48        831.92        34.22 o
  -5   0   4         98.57        117.71        12.71 o
  -4   0   4        492.71        502.73        12.69 o
  -3   0   4         47.90         47.05         2.71 o
  -2   0   4        255.03        327.28         7.45 o
  -1   0   4         56.49         51.68         3.71 o
   0   0   4       5705.00       6184.89        34.39 o
   1   0   4       2302.94       2343.15        20.26 o
   2   0   4       1616.27       1509.18        53.19 o
   3   0   4         78.58         73.40         4.27 o
   4   0   4         24.76         16.93         5.22 o
   5   0   4         39.57         24.29         6.21 o
   6   0   4         29.18         26.87         7.35 o
   7   0   4         44.78         42.59         8.86 o
   8   0   4          5.52          4.99         3.59 o
   9   0   4          8.11         12.34         8.19 o
  10   0   4          8.78         -5.63         8.55 o
  11   0   4         29.41         40.17        12.78 o
 -15   1   4         84.43         67.19        16.97 o
 -14   1   4         33.44         48.39        15.23 o
 -13   1   4         25.99         30.48        12.90 o
 -12   1   4         31.84         54.25        14.58 o
 -11   1   4        130.18        132.20        20.07 o
 -10   1   4         21.56          3.59        10.05 o
  -9   1   4        451.46        412.04        30.01 o
  -8   1   4        113.32        142.54        17.61 o
  -7   1   4         93.27        125.05        15.05 o
  -6   1   4        297.09        345.94        22.69 o
  -5   1   4       1479.38       1636.70        44.27 o
  -4   1   4        823.67        715.35        14.79 o
  -3   1   4        164.16        158.72         4.19 o
  -2   1   4       5765.38       5994.54        36.08 o
  -1   1   4       1439.95       1461.72       197.08 o
   0   1   4       2955.56       2944.01        17.40 o
   1   1   4         28.16         44.83         5.32 o
   2   1   4        723.05        795.76        27.69 o
   3   1   4       2182.50       2139.24        50.60 o
   4   1   4        618.22        672.77        14.62 o
   5   1   4        142.77        164.42        11.15 o
   6   1   4         59.72         74.64        13.46 o
   7   1   4         32.54         35.38         5.27 o
   8   1   4         55.91         59.85         6.89 o
   9   1   4         62.06         97.50        14.44 o
  10   1   4          1.44         -5.76         7.54 o
  11   1   4        267.64        338.51        28.73 o
 -15   2   4         40.10         36.91        14.06 o
 -14   2   4         43.52         42.67        15.07 o
 -13   2   4         31.05         21.42        11.97 o
 -12   2   4         57.54         43.12        13.81 o
 -11   2   4         13.54         15.45         8.93 o
 -10   2   4        346.63        333.47        29.67 o
  -9   2   4        150.39        128.30        17.54 o
  -8   2   4          5.71         18.52         8.86 o
  -7   2   4         24.84         50.39        10.36 o
  -6   2   4        745.01        797.76        34.36 o
  -5   2   4       1164.55       1109.28        36.76 o
  -4   2   4        757.47        851.12        16.59 o
  -3   2   4         60.60         30.83         2.75 o
  -2   2   4       1298.45       1350.47        18.97 o
  -1   2   4        440.74        307.83         5.64 o
   0   2   4        248.06        325.35         5.26 o
   1   2   4        650.32        648.51         9.82 o
   2   2   4          5.10          6.35         2.29 o
   3   2   4        544.01        480.87        13.47 o
   4   2   4        130.38        127.15         7.96 o
   5   2   4        287.13        310.62        11.37 o
   6   2   4         31.16         33.56         6.42 o
   7   2   4          1.19          1.76         5.34 o
   8   2   4         63.36         42.94         9.85 o
   9   2   4          1.63         -8.07         8.18 o
  10   2   4         92.76        112.02        16.42 o
 -15   3   4         34.12         47.79        16.04 o
 -14   3   4        111.30        128.88        24.45 o
 -13   3   4        133.33        144.58        23.28 o
 -12   3   4          5.43         -5.69         9.87 o
 -11   3   4         12.61          6.97         8.93 o
 -10   3   4        135.08        127.47        18.63 o
  -9   3   4        128.05        123.21        16.71 o
  -8   3   4          0.00          5.96         8.68 o
  -7   3   4        112.86        173.37        18.16 o
  -6   3   4         93.63        122.73        14.26 o
  -5   3   4        102.32         98.24        15.75 o
  -4   3   4       3036.31       2925.23        26.50 o
  -3   3   4       2850.18       2863.93        26.62 o
  -2   3   4        962.22        888.47        16.70 o
  -1   3   4        688.22        791.71        14.27 o
   0   3   4        300.68        450.94         6.62 o
   1   3   4         36.40         80.80         4.64 o
   2   3   4          5.01          1.05         1.55 o
   3   3   4         46.59         37.53         3.74 o
   4   3   4        490.26        450.06        12.65 o
   5   3   4         69.46         75.96         4.77 o
   6   3   4          0.46          2.23         2.37 o
   7   3   4          1.16          5.26         6.85 o
   8   3   4          0.32         -1.53         6.35 o
   9   3   4         21.76         34.83         9.55 o
  10   3   4         12.53         19.94         9.62 o
 -15   4   4         40.18         49.72        18.45 o
 -14   4   4         29.66         42.20        16.35 o
 -13   4   4         11.25         17.11        10.94 o
 -12   4   4          0.22         -6.62        10.61 o
 -11   4   4         95.42         81.78        17.45 o
 -10   4   4         40.64         33.08        11.60 o
  -9   4   4         70.44         84.41        15.21 o
  -8   4   4         18.82          3.95         7.72 o
  -7   4   4         60.51         64.81        11.93 o
  -6   4   4         54.12         86.20        12.92 o
  -5   4   4        391.52        410.81        16.43 o
  -4   4   4       1696.29       1559.14        21.03 o
  -3   4   4        961.17        942.48        16.21 o
  -2   4   4         13.09         20.98         3.00 o
  -1   4   4        151.02        118.03         4.89 o
   0   4   4         14.66         12.27         1.53 o
   1   4   4         24.73         34.51         3.04 o
   2   4   4         21.93         19.62         4.57 o
   3   4   4         52.06        185.69        15.51 o
   4   4   4        112.88        121.85         7.08 o
   5   4   4          0.12         -0.54         2.50 o
   6   4   4        155.92        129.13         8.41 o
   7   4   4         71.67         47.25         9.22 o
   8   4   4         31.11         49.29        10.38 o
   9   4   4         85.45        109.32        14.67 o
  10   4   4          3.21         11.98         7.72 o
 -15   5   4          6.98         -1.50        12.29 o
 -14   5   4         23.83         44.00        15.83 o
 -13   5   4         97.29        115.72        21.17 o
 -12   5   4        227.61        206.36        26.96 o
 -11   5   4       1020.85       1026.15        54.23 o
 -10   5   4        353.90        317.86        29.44 o
  -9   5   4        181.01        145.09        19.62 o
  -8   5   4        729.19        766.10        40.30 o
  -7   5   4         18.76         39.58        10.85 o
  -6   5   4          2.50          2.73         5.40 o
  -5   5   4         36.15         47.44         6.50 o
  -4   5   4          6.73          3.13         2.43 o
  -3   5   4       2103.82       2149.40        45.73 o
  -1   5   4        118.39        163.39         5.24 o
   0   5   4         65.33         53.86         2.81 o
   1   5   4          0.43         11.42         3.49 o
   2   5   4         73.21         56.84         3.94 o
   3   5   4         96.05         87.46         5.36 o
   4   5   4         15.83         16.67         3.28 o
   5   5   4        190.66        193.37         9.63 o
   6   5   4          9.79         15.36         6.73 o
   7   5   4         31.04         47.07         9.29 o
   8   5   4         96.49        102.42        13.45 o
   9   5   4         57.20         86.07        13.79 o
 -16   6   4         80.04         71.52        16.06 o
 -15   6   4         13.74         16.71        13.32 o
 -14   6   4        119.21        134.11        23.21 o
 -13   6   4         62.15         71.78        18.86 o
 -12   6   4          0.48         -7.49        10.03 o
 -11   6   4        643.17        617.62        42.30 o
 -10   6   4        200.46        204.90        24.33 o
  -9   6   4         11.03         11.01         9.48 o
  -8   6   4         20.37         16.84         8.46 o
  -7   6   4          0.38         12.89         8.01 o
  -6   6   4         13.09         30.64         6.83 o
  -5   6   4        389.78        428.74        17.83 o
  -4   6   4        511.25        575.33        13.23 o
  -3   6   4        566.34        534.09        11.46 o
  -2   6   4        316.12        328.30         8.30 o
  -1   6   4          3.21          5.99         1.59 o
   0   6   4        151.34        149.07         4.01 o
   2   6   4         52.98         68.99         5.41 o
   3   6   4        173.53        186.34         7.78 o
   4   6   4         56.63         47.07         4.50 o
   5   6   4        332.01        322.28        12.71 o
   6   6   4         41.38         52.40         7.55 o
   7   6   4         25.32         50.17         7.94 o
   8   6   4         80.68        106.39        18.97 o
 -16   7   4         37.07         19.67        10.34 o
 -15   7   4         28.00         35.03        14.91 o
 -14   7   4         40.38         75.82        19.33 o
 -13   7   4         48.72         44.29        14.80 o
 -12   7   4        156.33        143.81        22.20 o
 -11   7   4          1.45         -6.01        10.86 o
 -10   7   4        147.03        163.71        22.47 o
  -9   7   4        170.39        165.64        21.04 o
  -8   7   4        524.33        521.12        33.24 o
  -7   7   4        654.48        669.27        34.87 o
  -6   7   4        267.46        349.34        18.25 o
  -5   7   4        167.92        183.39        18.37 o
  -4   7   4        436.63        432.26        12.00 o
  -3   7   4         37.74         39.46         3.69 o
  -2   7   4        815.18        792.56        18.44 o
  -1   7   4        104.11         88.58         3.65 o
   0   7   4       1048.47        948.84        21.13 o
   1   7   4        103.85         98.61         4.26 o
   2   7   4          0.02         18.02         3.51 o
   3   7   4         85.65         96.99         6.04 o
   4   7   4          7.59          6.28         3.25 o
   5   7   4         48.68         44.17         6.62 o
   6   7   4          8.53          3.00         8.50 o
   7   7   4         64.40         68.38        15.30 o
 -15   8   4         27.17         32.82         9.03 o
 -14   8   4         11.70          3.68        19.36 o
 -13   8   4          3.07          7.40        11.10 o
 -12   8   4          0.05         -3.28         9.75 o
 -11   8   4          2.72         -0.02         8.21 o
 -10   8   4         39.40         79.10        15.65 o
  -9   8   4         43.60         69.18        13.88 o
  -8   8   4        917.26        925.81        44.83 o
  -7   8   4        180.39        150.82        10.03 o
  -6   8   4        681.42        663.41        19.20 o
  -5   8   4          1.54         -4.67         3.85 o
  -4   8   4         20.72         28.53         3.87 o
  -3   8   4         49.21         51.92         4.17 o
  -2   8   4        997.13       1002.33        18.27 o
  -1   8   4        639.95        683.52        14.62 o
   0   8   4        214.23        207.10         8.24 o
   1   8   4          5.43         12.03         3.07 o
   2   8   4          1.95          1.23         2.48 o
   3   8   4         60.26         58.76         6.86 o
   4   8   4         65.64         47.07        12.24 o
   5   8   4          6.56         -1.19         8.74 o
   6   8   4          1.33          2.62         7.72 o
   7   8   4         66.89         46.35        14.13 o
 -15   9   4          4.44          5.18        10.61 o
 -14   9   4         54.18         54.77        16.51 o
 -13   9   4          4.42         -8.25        15.27 o
 -12   9   4         23.48         24.77        18.78 o
 -11   9   4        228.26        189.89        16.01 o
 -10   9   4         12.89         -1.40         6.37 o
  -9   9   4        786.04        826.56        39.26 o
  -8   9   4        241.46        264.24        16.74 o
  -7   9   4        264.90        245.07        15.24 o
  -6   9   4          9.32         28.46         7.50 o
  -5   9   4         56.70         70.19         6.50 o
  -4   9   4        246.32        244.15         9.47 o
  -3   9   4        229.35        232.40         9.81 o
  -2   9   4       1323.30       1306.22        27.07 o
  -1   9   4        999.51        906.52        17.92 o
   0   9   4         40.75         57.75         4.94 o
   1   9   4        149.77        186.52        11.90 o
   2   9   4          1.34          0.39         3.95 o
   3   9   4         11.07          5.59         4.85 o
   4   9   4        245.99        272.25        27.32 o
   5   9   4         55.38         61.29        14.65 o
   6   9   4         12.80         18.07        11.55 o
 -14  10   4         81.24        106.34        16.32 o
 -13  10   4          2.08          0.02        10.44 o
 -12  10   4         11.88          4.98         9.58 o
 -11  10   4        212.01        217.25        17.56 o
 -10  10   4          0.01        -10.88         9.35 o
  -9  10   4        200.41        223.02        16.24 o
  -8  10   4         59.17         51.08         8.28 o
  -7  10   4        688.51        720.12        23.92 o
  -6  10   4         16.25         20.51         4.66 o
  -5  10   4        266.93        273.80        11.82 o
  -4  10   4         37.85         33.60         7.55 o
  -3  10   4        589.71        549.88        20.18 o
  -2  10   4        114.88        139.78        10.19 o
  -1  10   4          6.27          4.80         7.62 o
   0  10   4         24.44         13.83         6.24 o
   1  10   4         26.86         27.60         9.89 o
   2  10   4          4.00         -2.24         4.61 o
   3  10   4         15.70         13.45         8.57 o
   4  10   4         39.91         34.56        12.65 o
   5  10   4        117.09        103.70        19.69 o
 -14  11   4         52.02         43.20        10.40 o
 -13  11   4         12.11          4.61         6.55 o
 -12  11   4          7.60          9.02        11.93 o
 -11  11   4         76.42        102.07        12.45 o
 -10  11   4         28.89         16.94         6.46 o
  -9  11   4        104.06         99.69        11.37 o
  -8  11   4          0.85          9.10         6.19 o
  -7  11   4         27.38         29.68         5.60 o
  -6  11   4         50.10         44.47         7.52 o
  -5  11   4          1.27          7.11         4.96 o
  -4  11   4          7.63          3.13         4.15 o
  -3  11   4        896.39        886.50        26.44 o
  -2  11   4         54.59         82.39         8.18 o
  -1  11   4        123.54        152.70        21.04 o
   0  11   4         98.03         88.35         9.76 o
   1  11   4          2.77          0.13         5.40 o
   2  11   4          5.43         24.26        13.05 o
   3  11   4          1.06          2.36         9.71 o
   4  11   4         19.83         29.38        12.31 o
 -14  12   4          7.85        -13.91        12.40 o
 -13  12   4         47.97         36.52        12.44 o
 -12  12   4         28.50         36.80        10.27 o
 -11  12   4          1.96         -1.68         6.28 o
 -10  12   4         40.50         46.54         9.09 o
  -9  12   4         19.10         22.67         7.35 o
  -8  12   4        143.00        189.50        20.90 o
  -7  12   4        162.80        190.79        15.43 o
  -6  12   4          2.80          3.30         8.30 o
  -5  12   4          0.15         -4.07         4.84 o
  -4  12   4         12.10         14.57         5.08 o
  -3  12   4        146.63        137.42        11.56 o
  -2  12   4         50.59         42.14        13.27 o
  -1  12   4         13.51          3.45         9.22 o
   0  12   4         77.72         92.06        18.72 o
   1  12   4         81.10        127.78        22.14 o
   2  12   4          7.79          5.96        10.02 o
   3  12   4         13.99         36.15        14.91 o
 -14  13   4          0.10         -5.94        11.42 o
 -13  13   4         51.73         47.29        13.07 o
 -12  13   4         37.24         38.69        12.87 o
 -11  13   4          0.02         -1.90        14.45 o
 -10  13   4        162.02        214.66        23.91 o
  -9  13   4         52.13         61.07        14.15 o
  -8  13   4         91.21        114.86        17.15 o
  -7  13   4         87.37         94.65        19.30 o
  -6  13   4         44.92         38.50         7.88 o
  -5  13   4         84.47         80.33         9.68 o
  -4  13   4         59.48         80.15         9.63 o
  -3  13   4         64.25         74.46         8.01 o
  -2  13   4        236.77        261.08        31.51 o
  -1  13   4         54.53         68.98        18.32 o
   0  13   4         12.51         25.90        12.99 o
   1  13   4         63.00         74.48        19.09 o
 -11  14   4          7.55         20.34        11.68 o
 -10  14   4         25.77         51.04        14.02 o
  -9  14   4         29.95         39.78        12.20 o
  -8  14   4          1.71         20.85        10.14 o
  -7  14   4         21.00         12.43         7.10 o
  -6  14   4         37.45         43.70         8.28 o
  -5  14   4         81.72         86.20        10.59 o
  -4  14   4         24.83         25.54         6.75 o
  -3  14   4         11.14          9.74        19.87 o
  -2  14   4         46.59         56.74        17.78 o
  -1  14   4         13.12          6.70        10.61 o
 -10  15   4          6.38         17.00        10.43 o
  -9  15   4        176.41        202.43        22.78 o
  -8  15   4         89.62        104.46        16.80 o
  -7  15   4         42.44         46.27         9.24 o
  -6  15   4          7.41         13.13         6.41 o
  -5  15   4          6.02          6.32         5.78 o
  -4  15   4          3.54          6.14         8.97 o
  -3  15   4          6.83          8.68         9.17 o
  -2  15   4          5.86         11.26         9.75 o
  -8  16   4         23.65         28.95        10.47 o
  -7  16   4         34.44         34.44         8.31 o
  -6  16   4          0.25          9.64         5.64 o
  -5  16   4          0.51         16.23        10.85 o
  -2 -16   5          0.25         -0.60         6.01 o
  -1 -16   5          0.05         12.98         7.63 o
   0 -16   5         12.64          1.51         9.01 o
   1 -16   5         47.91         43.10        11.60 o
   2 -16   5         11.76          2.22         6.30 o
   3 -16   5        349.40        375.11        28.75 o
   4 -16   5        101.73        125.69        18.25 o
   5 -16   5         34.54         33.39        10.68 o
   6 -16   5          0.86         -5.87         7.42 o
   7 -16   5         24.75         28.15        10.14 o
  -3 -15   5         76.72         73.89        14.11 o
  -2 -15   5         73.89         70.00        15.45 o
  -1 -15   5         39.34         54.45         8.54 o
   0 -15   5        411.03        449.57        21.94 o
   1 -15   5         72.90         77.40        13.54 o
   2 -15   5         29.37         12.85         7.81 o
   3 -15   5        184.34        183.58        19.82 o
   4 -15   5          0.62         -9.15         7.60 o
   5 -15   5         83.62         72.05        13.48 o
   6 -15   5          7.44          2.06         6.68 o
   7 -15   5         47.91         50.32        12.02 o
   8 -15   5         47.63         62.77        13.66 o
   9 -15   5          1.93          8.28         7.78 o
  -4 -14   5         14.99         20.99         9.85 o
  -3 -14   5         15.03         28.80         6.85 o
  -2 -14   5        149.35        147.95        12.69 o
  -1 -14   5         69.20         62.52        11.93 o
   0 -14   5        169.35        155.46        12.58 o
   1 -14   5         39.89         40.97        13.77 o
   2 -14   5          5.41         15.83         8.01 o
   3 -14   5        134.77        138.90        16.75 o
   4 -14   5        113.79        119.22        16.13 o
   5 -14   5          0.75          0.32         6.32 o
   6 -14   5         91.51        101.43        15.65 o
   7 -14   5         55.99         66.16        12.63 o
   8 -14   5        208.17        218.63        22.36 o
   9 -14   5         83.03         86.98        10.78 o
  10 -14   5          6.87         15.09         9.00 o
  -6 -13   5          6.11          6.14         7.63 o
  -5 -13   5          5.55         20.52         9.49 o
  -4 -13   5         39.55         55.77         8.41 o
  -3 -13   5         11.96         19.58         5.71 o
  -2 -13   5         36.56         87.54        22.07 o
  -1 -13   5        181.71        202.54        13.59 o
   0 -13   5        183.33        170.67        12.18 o
   1 -13   5          0.68         -0.82         4.29 o
   2 -13   5         29.24         32.61         9.73 o
   3 -13   5         39.49         53.57        10.99 o
   4 -13   5        324.07        301.35        23.48 o
   5 -13   5          5.03          2.64         6.43 o
   6 -13   5          2.04          9.94         6.52 o
   7 -13   5          0.27          2.73         4.69 o
   8 -13   5          0.49          8.99         5.08 o
   9 -13   5          1.99          0.59         4.68 o
  10 -13   5          7.11          1.52         4.93 o
  11 -13   5         67.65         78.50        10.21 o
  -7 -12   5         43.18         38.35        10.07 o
  -6 -12   5          7.53         -1.70         6.88 o
  -5 -12   5          6.39          9.55         4.69 o
  -4 -12   5        105.43        100.33        10.07 o
  -3 -12   5        204.64        183.14        12.43 o
  -2 -12   5         36.73         46.41        10.49 o
  -1 -12   5         96.82         70.93         8.14 o
   0 -12   5          6.85         30.38         5.76 o
   1 -12   5          6.89          0.71         3.82 o
   2 -12   5         59.16         49.38        10.18 o
   3 -12   5          0.42          1.17         4.96 o
   4 -12   5        211.72        204.74        18.12 o
   5 -12   5          1.74          6.10         6.33 o
   6 -12   5          3.05          0.52         4.17 o
   7 -12   5          5.66         15.37         5.53 o
   8 -12   5         11.78         22.24         8.43 o
   9 -12   5          0.19          3.65         7.17 o
  10 -12   5          3.32         -3.93         7.24 o
  11 -12   5         94.44         88.81        10.06 o
  -8 -11   5        104.43        105.17        14.94 o
  -7 -11   5         31.21         44.38        10.20 o
  -6 -11   5          9.96         17.96         5.70 o
  -5 -11   5         10.84          4.08         4.24 o
  -4 -11   5         41.91         33.91        10.44 o
  -3 -11   5        534.63        490.81        18.88 o
  -2 -11   5         16.32         31.64         6.71 o
  -1 -11   5        389.10        369.11        15.85 o
   0 -11   5         13.77         17.28         5.19 o
   1 -11   5         21.16         19.20         6.03 o
   2 -11   5          1.95         -5.67         5.55 o
   3 -11   5          1.94         13.45         6.10 o
   4 -11   5        277.31        239.79        19.13 o
   5 -11   5         57.53         55.87         4.77 o
   6 -11   5         26.54         32.47         4.19 o
   7 -11   5        284.74        305.10        13.97 o
   8 -11   5          3.70          8.54         8.85 o
   9 -11   5          7.78          6.82         6.23 o
  10 -11   5         21.97         19.42         5.28 o
  11 -11   5          0.42          1.92         6.62 o
  12 -11   5         49.16         61.58        13.23 o
  -9 -10   5          8.51         -6.73         7.02 o
  -8 -10   5         17.83         23.75         8.88 o
  -7 -10   5          0.07          0.29         5.54 o
  -6 -10   5          0.24         -4.65         4.30 o
  -5 -10   5        120.57         99.93        15.83 o
  -4 -10   5         25.76         19.76         5.77 o
  -3 -10   5        739.79        814.99        22.89 o
  -2 -10   5        147.09        221.43        13.43 o
  -1 -10   5         14.36         13.56         2.99 o
   0 -10   5         29.96         30.18         5.21 o
   1 -10   5          6.44          6.78         3.53 o
   2 -10   5         24.98         35.10         2.99 o
   3 -10   5        165.30        170.87         7.45 o
   4 -10   5          5.35          8.03         4.18 o
   5 -10   5        104.84        125.87         6.88 o
   6 -10   5         38.06         33.43         5.18 o
   7 -10   5          0.04         -0.92         3.47 o
   8 -10   5         53.38         49.98         9.45 o
   9 -10   5          3.06          2.60         3.91 o
  10 -10   5        135.97        139.84        11.65 o
  11 -10   5         52.76         53.55        12.16 o
  12 -10   5         26.05         41.02        11.37 o
 -10  -9   5         72.37         79.84        14.28 o
  -9  -9   5         12.71         22.82         6.52 o
  -8  -9   5         88.05        115.25        10.69 o
  -7  -9   5         90.60         95.87         7.82 o
  -6  -9   5          0.04          0.71         4.08 o
  -5  -9   5        174.38        154.49        10.80 o
  -4  -9   5        394.41        379.04        12.94 o
  -3  -9   5        236.17        224.41         8.89 o
  -2  -9   5        106.54        111.80         8.30 o
  -1  -9   5         27.84         87.83         6.51 o
   0  -9   5        635.21        581.58        17.76 o
   1  -9   5          9.49         12.19         3.37 o
   2  -9   5        134.03         87.02         4.79 o
   3  -9   5         52.36         46.92         4.55 o
   4  -9   5         47.61         46.83         5.21 o
   5  -9   5        315.01        313.10        12.17 o
   6  -9   5         25.91         22.85         4.40 o
   7  -9   5         23.41         25.17         5.22 o
   8  -9   5         16.23         19.80         5.20 o
   9  -9   5         22.36         23.24         7.55 o
  10  -9   5         17.36         12.79         4.62 o
  11  -9   5         73.10         79.92        14.29 o
  12  -9   5          7.91          2.31         6.84 o
 -10  -8   5        124.19        123.13        11.57 o
  -9  -8   5          0.42          0.22         4.53 o
  -8  -8   5         90.12         80.96         9.20 o
  -7  -8   5        121.48        102.68         7.83 o
  -6  -8   5         32.63         24.74         4.40 o
  -5  -8   5          0.01         -2.76         2.48 o
  -4  -8   5       1356.59       1319.12        22.56 o
  -3  -8   5         54.55         50.91         4.61 o
  -2  -8   5        739.92        762.59        18.97 o
  -1  -8   5         48.77         51.62         2.61 o
   0  -8   5        310.39        319.22         8.47 o
   1  -8   5         37.85         37.99         4.36 o
   2  -8   5         16.12         32.06         3.70 o
   3  -8   5         53.85         46.56         4.58 o
   4  -8   5        402.77        340.77         9.96 o
   5  -8   5         30.90         34.13         4.82 o
   6  -8   5        198.41        199.22        13.55 o
   7  -8   5          0.04          1.43         3.32 o
   8  -8   5          6.36         26.92         8.83 o
   9  -8   5          0.67         16.16         4.93 o
  10  -8   5          0.01         -7.72         6.41 o
  11  -8   5         51.14         46.98        11.93 o
  12  -8   5        133.11        120.45        18.48 o
 -11  -7   5         76.14         99.83        11.73 o
 -10  -7   5         68.99         63.39         9.06 o
  -9  -7   5        102.53         80.41         9.10 o
  -8  -7   5         45.76         54.17         8.55 o
  -7  -7   5        443.76        439.18        12.82 o
  -6  -7   5        285.58        272.53         9.81 o
  -5  -7   5          3.65          5.17         2.26 o
  -4  -7   5        576.73        553.29        13.15 o
  -3  -7   5          0.77          3.50         2.87 o
  -2  -7   5       3414.05       3298.28        70.25 o
  -1  -7   5       1810.04       1688.23        18.23 o
   0  -7   5        312.37        336.04         8.30 o
   1  -7   5        591.40        513.75         9.72 o
   2  -7   5          0.63          1.18         2.47 o
   3  -7   5         29.78         34.59         4.59 o
   4  -7   5        279.85        285.45         9.02 o
   5  -7   5         50.95         44.99         5.32 o
   6  -7   5        354.62        332.21        17.75 o
   7  -7   5        137.40        127.70        15.83 o
   8  -7   5          0.67          5.02         3.66 o
   9  -7   5          0.93         -1.76         6.80 o
  10  -7   5          0.00          1.28         7.35 o
  11  -7   5          8.38          4.57         7.63 o
  12  -7   5        145.73        156.35        21.06 o
 -12  -6   5         57.68         55.40        11.62 o
 -11  -6   5         43.67         31.61         7.06 o
 -10  -6   5         25.93         23.97         6.35 o
  -9  -6   5        253.74        278.01        16.52 o
  -8  -6   5         40.30         53.20         6.07 o
  -7  -6   5        360.84        326.33         9.16 o
  -6  -6   5        497.78        447.47        13.26 o
  -5  -6   5        215.98        200.22         6.45 o
  -4  -6   5        359.56        346.32         7.88 o
  -3  -6   5          1.58          1.48         3.02 o
  -2  -6   5        204.48        289.62        11.18 o
  -1  -6   5       1567.55       1572.62        31.70 o
   0  -6   5        274.44        284.93         7.44 o
   1  -6   5          9.90         31.03         2.85 o
   2  -6   5         20.65         27.67         3.22 o
   3  -6   5        713.45        655.77        18.56 o
   4  -6   5        629.65        577.11        12.15 o
   5  -6   5       1344.14       1305.42        23.43 o
   6  -6   5       1015.95       1036.54        28.15 o
   7  -6   5        228.00        228.06        11.40 o
   8  -6   5         86.78         84.23         7.72 o
   9  -6   5         12.04          4.95         5.85 o
  10  -6   5        120.62        117.58        16.53 o
  11  -6   5          1.60          4.19         7.60 o
  12  -6   5        107.65        109.95        18.59 o
 -12  -5   5          0.48         -3.83         9.31 o
 -11  -5   5         50.39         43.39        11.06 o
 -10  -5   5         62.78         69.78         9.44 o
  -9  -5   5          4.66          4.84         4.35 o
  -8  -5   5          1.32         -1.29         2.83 o
  -7  -5   5        379.40        377.31        11.48 o
  -6  -5   5          0.10         -3.94         2.42 o
  -5  -5   5         61.50        131.26        11.98 o
  -4  -5   5         91.35         88.48         3.89 o
  -3  -5   5        735.27        745.42        13.68 o
  -2  -5   5        473.54        457.12         7.14 o
  -1  -5   5        241.98        234.50         6.71 o
   0  -5   5        398.13        375.63         7.77 o
   1  -5   5        138.27        171.49         8.92 o
   2  -5   5       1155.18       1208.48        18.38 o
   3  -5   5         94.79         98.65         7.14 o
   4  -5   5         98.95         92.00         4.97 o
   5  -5   5       3068.07       2851.81        34.26 o
   6  -5   5        309.51        277.20        11.55 o
   7  -5   5        459.40        428.82        14.83 o
   8  -5   5         50.60         38.51         5.41 o
   9  -5   5        173.15        165.55        17.99 o
  10  -5   5         61.78         39.40        10.96 o
  11  -5   5         42.83         37.36        10.86 o
 -13  -4   5          0.35         -3.97         9.35 o
 -12  -4   5         28.28         18.73         8.61 o
 -11  -4   5         17.56         20.29         6.93 o
 -10  -4   5         60.46         47.69         7.89 o
  -9  -4   5         37.74         33.98         9.31 o
  -8  -4   5         31.19         48.49        10.63 o
  -7  -4   5         24.69         17.87         6.53 o
  -6  -4   5          0.40          1.51         2.03 o
  -5  -4   5        250.92        273.78         6.94 o
  -4  -4   5        260.77        238.66        11.28 o
  -3  -4   5       6346.22       6566.23        50.07 o
  -2  -4   5         29.40         41.75         3.18 o
  -1  -4   5       1482.48       1389.93        21.15 o
   0  -4   5       1292.59       1297.69        18.38 o
   1  -4   5         61.21         82.43         3.80 o
   2  -4   5        493.07        497.93        15.49 o
   3  -4   5         18.16         39.70        17.80 o
   4  -4   5        134.70        116.87         7.24 o
   5  -4   5        554.92        562.61        15.60 o
   6  -4   5          1.52          1.53         2.39 o
   7  -4   5         93.41         85.87         6.92 o
   8  -4   5         52.08         31.40         8.41 o
   9  -4   5          6.18         -3.16         6.84 o
  10  -4   5        139.36        139.40        18.25 o
  11  -4   5        121.10        132.33        18.93 o
 -13  -3   5         24.95         20.20        25.82 o
 -12  -3   5         45.77         48.26        13.19 o
 -11  -3   5        111.80        122.20        18.93 o
 -10  -3   5         76.04         77.55        14.82 o
  -9  -3   5          1.01          2.36         6.64 o
  -8  -3   5         11.76         16.53         7.62 o
  -7  -3   5         40.11         36.82         9.26 o
  -6  -3   5        272.65        367.26        23.05 o
  -5  -3   5        795.51        716.13        37.41 o
  -4  -3   5       1125.22       1400.55        26.02 o
  -3  -3   5       1308.73       1671.61        17.93 o
  -2  -3   5        254.87        249.00        10.68 o
  -1  -3   5         60.64        112.37         3.70 o
   0  -3   5         14.00         12.45         1.73 o
   1  -3   5        271.86        237.65         4.29 o
   2  -3   5        140.07        148.45         4.88 o
   3  -3   5        300.79        278.75         8.89 o
   4  -3   5         16.25         15.42         2.84 o
   5  -3   5         85.09         93.98         6.08 o
   6  -3   5        619.04        573.45        12.80 o
   7  -3   5        104.64        129.98        14.75 o
   8  -3   5         31.36         30.70         8.77 o
   9  -3   5          1.15         -5.85         7.53 o
  10  -3   5         57.43         49.25        12.00 o
  11  -3   5          5.57         -2.13         7.58 o
 -14  -2   5         37.13         45.61        13.73 o
 -13  -2   5          1.42         32.52        12.36 o
 -12  -2   5        136.07        126.84        19.80 o
 -11  -2   5          1.33          0.18         8.34 o
 -10  -2   5        216.49        210.87        23.12 o
  -9  -2   5         42.76         45.75        11.95 o
  -8  -2   5        270.09        276.26        23.44 o
  -7  -2   5        118.88        106.30        13.81 o
  -6  -2   5        212.70        246.75        19.46 o
  -5  -2   5        365.03        391.24        21.35 o
  -4  -2   5         30.04         37.24         6.06 o
  -3  -2   5          0.37          4.39         2.34 o
  -2  -2   5       1996.90       1964.27        38.14 o
  -1  -2   5       7063.96       6494.49        30.63 o
   0  -2   5        613.06        698.41         9.55 o
   1  -2   5        265.46        319.19         5.51 o
   2  -2   5         40.42         85.13         5.58 o
   3  -2   5         88.03         91.04         7.32 o
   4  -2   5        303.74        277.93         8.57 o
   5  -2   5         62.03         38.85         3.55 o
   6  -2   5        228.05        197.46         7.49 o
   7  -2   5         80.36         57.99        10.09 o
   8  -2   5          4.27         17.54         8.14 o
   9  -2   5          4.45          0.34         7.53 o
  10  -2   5         33.82         33.19        10.85 o
  11  -2   5         10.32         -3.43         8.66 o
 -15  -1   5         58.16         57.68        15.95 o
 -14  -1   5         60.38         75.13        18.35 o
 -13  -1   5         38.13         34.76        11.95 o
 -12  -1   5        167.81        213.11        25.84 o
 -11  -1   5          1.06         10.74         9.42 o
 -10  -1   5         12.49         11.88         9.69 o
  -9  -1   5        170.44        185.86        20.94 o
  -8  -1   5        203.27        194.65        19.69 o
  -7  -1   5        964.21        975.76        40.36 o
  -6  -1   5        114.93         90.17        11.71 o
  -5  -1   5        133.87        123.78         5.54 o
  -4  -1   5        577.65        532.67        16.38 o
  -3  -1   5         10.41          6.50         1.28 o
  -2  -1   5        131.39        144.02        25.90 o
  -1  -1   5         29.28         90.97        13.26 o
   0  -1   5          4.24          6.05         6.40 o
   1  -1   5        136.89        170.38         3.87 o
   2  -1   5        465.86        447.52         7.42 o
   3  -1   5        157.68        136.21         5.53 o
   4  -1   5         37.22         38.56         3.63 o
   5  -1   5         45.30         38.89         2.84 o
   6  -1   5        135.21        140.21        14.04 o
   7  -1   5          7.57         -5.11         6.08 o
   8  -1   5          0.96         -7.24         7.40 o
   9  -1   5          3.94          1.50         6.12 o
  10  -1   5         34.43         42.39        11.71 o
  11  -1   5         26.49         52.19        13.52 o
 -15   0   5          5.00         19.78        12.44 o
 -14   0   5         80.88         92.68        19.06 o
 -13   0   5          1.95        -10.61         8.43 o
 -12   0   5         26.61         26.53        11.93 o
 -11   0   5         21.63         18.95         9.94 o
 -10   0   5        355.92        317.17        27.99 o
  -9   0   5       2243.70       2398.54        73.64 o
  -8   0   5        674.72        645.03        35.52 o
  -7   0   5         27.48         61.07        12.63 o
  -6   0   5         13.82         14.08         6.82 o
  -5   0   5        698.45        935.49        16.54 o
  -4   0   5        605.35        625.65        10.51 o
  -3   0   5          2.84          4.07         1.61 o
  -2   0   5       1166.98       1104.10        15.26 o
  -1   0   5       1141.27       1161.86        22.24 o
   0   0   5       5726.80       6362.47       214.62 o
   1   0   5        424.80        521.48        27.82 o
   2   0   5         34.63         48.21         6.43 o
   3   0   5         19.76         26.33         2.64 o
   4   0   5        204.29        231.58         8.21 o
   5   0   5         42.32         33.34         4.76 o
   6   0   5        150.00        125.12         9.51 o
   7   0   5         68.97         96.37         7.57 o
   8   0   5         50.39         69.63        12.13 o
   9   0   5          7.63         15.79         7.81 o
  10   0   5          0.18         -2.89         6.97 o
 -15   1   5          1.28         11.03        10.97 o
 -14   1   5        143.19        173.06        25.92 o
 -13   1   5         20.67         41.26        14.67 o
 -12   1   5         71.71         80.51        17.47 o
 -11   1   5         60.70         69.32        15.77 o
 -10   1   5        294.51        290.12        27.25 o
  -9   1   5       1058.31       1130.27        50.52 o
  -8   1   5        549.00        561.15        33.12 o
  -7   1   5          0.48          0.09         7.13 o
  -6   1   5        146.60        125.76        14.47 o
  -5   1   5        255.28        272.04        18.34 o
  -4   1   5        433.99        475.59         9.74 o
  -3   1   5        875.45        789.86        12.67 o
  -2   1   5       1668.04       1812.62        24.01 o
  -1   1   5        970.22        853.55         8.13 o
   0   1   5        640.09        687.97        23.86 o
   1   1   5          2.18          5.05         1.62 o
   2   1   5         91.13        158.42         5.20 o
   3   1   5         45.58         65.71         8.46 o
   4   1   5        379.85        398.56        18.87 o
   5   1   5        366.04        349.39        11.53 o
   6   1   5          5.49          3.90         2.97 o
   7   1   5        273.44        267.20        20.61 o
   8   1   5          1.86          3.70         5.96 o
   9   1   5          2.52         21.44         9.33 o
  10   1   5         80.49         93.18        15.21 o
 -15   2   5         42.06         42.74        16.55 o
 -14   2   5         56.15         42.94        15.54 o
 -13   2   5          0.11         -5.38        10.50 o
 -12   2   5         11.37          3.00        11.24 o
 -11   2   5         26.30         15.58         9.69 o
 -10   2   5        207.82        195.69        22.63 o
  -9   2   5          2.44         10.02         9.38 o
  -8   2   5        559.68        530.94        33.26 o
  -7   2   5        390.06        372.51        26.06 o
  -6   2   5         95.06         92.23        12.71 o
  -5   2   5         18.20         10.90         3.67 o
  -4   2   5        272.83        347.20        14.17 o
  -3   2   5         96.75        100.45         6.39 o
  -2   2   5       6193.90       6631.79       141.53 o
  -1   2   5         24.57          7.40         2.04 o
   0   2   5       2451.13       2435.53        32.00 o
   1   2   5        683.32        640.20         7.79 o
   2   2   5          4.23          5.35         1.74 o
   3   2   5         30.59         55.84        17.56 o
   4   2   5          1.57          7.57         2.76 o
   5   2   5        159.52        199.62        12.13 o
   6   2   5        254.25        267.29        11.24 o
   7   2   5          0.04          0.11         5.09 o
   8   2   5        120.51        117.26        14.60 o
   9   2   5          0.47          3.97         6.70 o
  10   2   5        140.85        172.95        19.33 o
 -15   3   5        235.55        243.58        31.37 o
 -14   3   5          1.11        -11.42        12.80 o
 -13   3   5          3.05         10.00        12.87 o
 -12   3   5         91.94         81.59        17.58 o
 -11   3   5          0.00        -13.50        12.13 o
 -10   3   5         72.10         74.27        14.69 o
  -9   3   5          0.08          1.71         8.84 o
  -8   3   5        152.45        193.62        22.09 o
  -7   3   5        185.13        207.68        19.60 o
  -6   3   5        124.62        171.38        19.20 o
  -5   3   5        818.00        846.51        23.08 o
  -4   3   5        212.49        202.40         7.21 o
  -3   3   5       2457.29       2614.04        27.07 o
  -2   3   5        778.03        737.58        15.83 o
  -1   3   5        270.71        300.89         8.84 o
   0   3   5       3763.64       3921.37        59.12 o
   1   3   5        391.98        324.36        10.44 o
   2   3   5        551.10        517.27        12.35 o
   3   3   5          5.60          0.58         6.98 o
   4   3   5        154.18        147.79         7.34 o
   5   3   5          3.09          2.94         2.58 o
   6   3   5         78.69         81.47        11.48 o
   7   3   5         22.90         28.64         7.85 o
   8   3   5        102.84         97.44        14.08 o
   9   3   5          0.51          0.58         7.18 o
 -15   4   5        137.37        145.76        25.68 o
 -14   4   5         91.20         72.48        17.99 o
 -13   4   5        111.15        118.02        22.07 o
 -12   4   5        262.08        293.60        31.78 o
 -11   4   5          2.03        -11.05        13.45 o
 -10   4   5          9.67          0.81        12.00 o
  -9   4   5        112.98         91.43        16.19 o
  -8   4   5         23.74         25.23         9.28 o
  -7   4   5       1128.21       1167.14        45.95 o
  -6   4   5        295.23        275.38        20.46 o
  -5   4   5        697.79        794.77        23.27 o
  -4   4   5        972.15       1080.96        17.02 o
  -3   4   5        210.03        224.14         8.68 o
  -2   4   5        443.80        476.59        25.27 o
  -1   4   5         12.96          9.87         2.92 o
   0   4   5        296.34        269.93         5.72 o
   1   4   5       2894.84       2759.27        44.57 o
   2   4   5          0.15          6.48         8.10 o
   3   4   5          0.67          0.49         1.99 o
   4   4   5          3.71          1.98         2.47 o
   5   4   5         88.93         96.02        11.30 o
   6   4   5        253.98        270.85        18.93 o
   7   4   5        174.04        153.46        15.74 o
   8   4   5         47.71         30.00         9.22 o
   9   4   5         74.99        101.63        14.89 o
 -15   5   5         36.30         57.57        18.23 o
 -14   5   5        321.44        334.30        35.27 o
 -13   5   5          0.35          6.12        10.76 o
 -12   5   5          0.71         -4.53        10.40 o
 -11   5   5          6.63          9.35        13.16 o
 -10   5   5          0.33         25.63         9.49 o
  -9   5   5        238.55        247.18        25.10 o
  -8   5   5        144.85        136.32        18.21 o
  -7   5   5        804.90        793.30        37.83 o
  -6   5   5        197.98        158.47        11.83 o
  -5   5   5        221.63        211.60        10.18 o
  -4   5   5         56.77         65.19         5.39 o
  -3   5   5         11.75         14.95         5.08 o
  -2   5   5        209.01        347.96        15.18 o
  -1   5   5        477.75        403.70         9.73 o
   0   5   5        117.22        132.97         9.00 o
   1   5   5       1247.53       1174.32        21.72 o
   2   5   5          0.15          1.14         2.61 o
   3   5   5         48.50         36.79         3.95 o
   4   5   5          1.82          6.64         2.83 o
   5   5   5         20.91         37.70         7.72 o
   6   5   5         92.98         83.98        11.79 o
   7   5   5        185.53        187.16        17.29 o
   8   5   5        103.02        125.52        15.38 o
 -15   6   5          7.92         27.58        15.27 o
 -14   6   5        201.18        184.59        28.30 o
 -13   6   5        303.29        348.16        35.46 o
 -12   6   5          1.51          5.02         9.60 o
 -11   6   5         38.21         34.85        12.24 o
 -10   6   5        413.18        361.61        31.46 o
  -9   6   5        120.52        110.98        18.05 o
  -8   6   5        202.22        208.24        22.61 o
  -7   6   5          2.49          8.43         7.51 o
  -6   6   5        242.25        327.83        17.67 o
  -5   6   5         20.69         13.03         3.77 o
  -4   6   5          1.57         -1.72         3.17 o
  -3   6   5          0.29          0.11         2.82 o
  -2   6   5        180.54        159.66         6.09 o
  -1   6   5        521.22        497.37        11.71 o
   0   6   5        833.52        770.06        10.96 o
   1   6   5          6.72         29.54         2.49 o
   2   6   5        243.09        228.17         9.87 o
   3   6   5          1.45         -0.98         2.45 o
   4   6   5          5.53          8.96         7.78 o
   5   6   5        184.52        177.29        12.26 o
   6   6   5          0.33         16.12         6.30 o
   7   6   5         41.21         76.56        14.25 o
 -15   7   5         51.63         57.41        19.40 o
 -14   7   5        103.96        142.67        25.38 o
 -13   7   5        164.19        185.05        27.29 o
 -12   7   5        118.38        114.77        20.68 o
 -11   7   5         27.50         44.31        14.26 o
 -10   7   5        203.31        196.99        23.93 o
  -9   7   5         50.97         23.14        10.14 o
  -8   7   5        593.66        601.32        36.28 o
  -7   7   5        191.63        202.64        21.51 o
  -6   7   5        863.67        903.69        33.10 o
  -5   7   5         10.86          8.25         3.73 o
  -4   7   5        342.91        311.52        10.17 o
  -3   7   5         62.04         57.58         4.43 o
  -2   7   5         23.01         30.46         5.04 o
  -1   7   5       1031.90        969.37        13.69 o
   0   7   5        406.68        365.92        10.59 o
   1   7   5         56.72         70.25         5.36 o
   2   7   5        254.57        244.07         9.13 o
   3   7   5          0.09         -0.07         3.43 o
   4   7   5         20.02         29.89         5.31 o
   5   7   5         93.87        100.62        16.86 o
   6   7   5          1.19         -1.44         8.30 o
   7   7   5          1.10         14.60        10.43 o
 -15   8   5         33.85         60.70        19.47 o
 -14   8   5         34.16         45.35        15.83 o
 -13   8   5        177.87        156.98        25.48 o
 -12   8   5         54.76         65.60        16.82 o
 -11   8   5          8.66         10.83         9.78 o
 -10   8   5        251.78        288.53        28.99 o
  -9   8   5        415.41        434.20        33.50 o
  -8   8   5        325.17        307.54        25.92 o
  -7   8   5        239.20        215.70        15.50 o
  -6   8   5         47.04         46.81         8.09 o
  -5   8   5        231.44        212.15         9.55 o
  -4   8   5         27.44         21.60         3.41 o
  -3   8   5          2.94          8.26         2.71 o
  -2   8   5        290.82        295.29        10.47 o
  -1   8   5         25.98         54.79         5.16 o
   0   8   5         73.29         71.64         5.57 o
   1   8   5        149.32        161.57         9.96 o
   2   8   5         79.49         76.70         6.42 o
   3   8   5          4.76          1.23         8.01 o
   4   8   5          8.42          4.84         7.91 o
   5   8   5          6.23         21.96        11.10 o
   6   8   5         47.39         44.89        14.84 o
 -15   9   5         23.10         17.51         8.31 o
 -14   9   5         15.22          9.33         7.63 o
 -13   9   5         66.04         82.48        19.35 o
 -12   9   5         88.87         77.71        18.95 o
 -11   9   5         77.02         67.50        15.99 o
 -10   9   5         27.34         25.54        12.27 o
  -9   9   5        181.59        186.62        18.04 o
  -8   9   5         43.17         52.74         7.82 o
  -7   9   5        298.52        306.14        14.70 o
  -6   9   5        181.51        164.39        10.26 o
  -5   9   5        173.58        188.78         9.31 o
  -4   9   5         72.94         61.66         5.63 o
  -3   9   5         31.73         23.03         4.44 o
  -2   9   5       1350.06       1306.35        28.83 o
  -1   9   5        179.58        203.93        10.59 o
   0   9   5        110.30         99.30         9.04 o
   1   9   5        168.12        184.64        11.93 o
   2   9   5          0.20          0.45         7.94 o
   3   9   5         16.21         21.84        11.86 o
   4   9   5         10.55          3.48         8.54 o
   5   9   5         23.90         40.23        13.97 o
 -14  10   5        100.45         87.82        17.63 o
 -13  10   5          5.81         16.01        12.54 o
 -12  10   5        116.32        129.09        14.96 o
 -11  10   5          9.34         11.65         6.72 o
 -10  10   5         37.24         35.54         8.10 o
  -9  10   5         59.68         55.83         8.57 o
  -8  10   5        287.47        263.36        16.93 o
  -7  10   5        928.45        989.57        39.46 o
  -6  10   5        123.43        114.54         8.85 o
  -5  10   5        153.92        150.50        10.85 o
  -4  10   5          6.87         10.24        13.09 o
  -3  10   5          0.68          4.23         3.98 o
  -2  10   5        225.29        245.92        13.09 o
  -1  10   5         33.82         22.56         9.64 o
   0  10   5         51.17         79.30        15.79 o
   1  10   5        168.11        200.66        23.59 o
   2  10   5          0.58          7.98         8.52 o
   3  10   5         10.31        -12.49        11.51 o
   4  10   5         10.18          9.37         9.60 o
 -14  11   5         82.65         89.68        13.85 o
 -13  11   5          0.01          4.69         7.99 o
 -12  11   5         31.76         41.84         9.91 o
 -11  11   5          8.69          6.16         9.75 o
 -10  11   5         91.49         82.30        11.33 o
  -9  11   5          5.81         16.72         6.91 o
  -8  11   5         80.39         80.04        10.53 o
  -7  11   5        304.14        323.25        19.46 o
  -6  11   5         21.48         17.79         5.67 o
  -5  11   5         71.50         81.94         8.43 o
  -4  11   5        221.47        208.04        11.98 o
  -3  11   5          6.87          5.58         4.26 o
  -2  11   5          0.49         -5.07         8.90 o
  -1  11   5         29.04         39.67        14.26 o
   0  11   5         42.75         60.35        15.25 o
   1  11   5         76.26         55.84        14.69 o
   2  11   5         13.49         40.75        15.94 o
   3  11   5          2.88         10.81        12.20 o
 -14  12   5        103.92         95.04        20.68 o
 -13  12   5        115.39        131.62        15.77 o
 -12  12   5          4.28          1.88         6.49 o
 -11  12   5         75.25         82.32        11.90 o
 -10  12   5         30.01         41.42         8.69 o
  -9  12   5          3.84          8.01         7.24 o
  -8  12   5          3.11         32.42         8.62 o
  -7  12   5          9.69          9.81         8.19 o
  -6  12   5        153.26        174.17        14.78 o
  -5  12   5          1.03         -2.01         7.49 o
  -4  12   5         18.75         14.40         4.64 o
  -3  12   5         21.91         25.19        13.59 o
  -2  12   5         18.75         16.06        12.45 o
  -1  12   5         34.08         32.02        13.52 o
   0  12   5         86.03        100.13        20.02 o
   1  12   5         26.68         33.52        13.73 o
   2  12   5        159.31        175.44        26.30 o
 -14  13   5         12.12         -8.10        10.99 o
 -13  13   5        225.84        216.00        27.60 o
 -12  13   5          3.81         11.69         7.74 o
 -11  13   5          0.38          9.46        10.40 o
 -10  13   5          0.60          2.78        11.03 o
  -9  13   5         16.93          4.42         7.92 o
  -8  13   5         49.73         69.11        10.79 o
  -7  13   5         97.81        101.03        12.09 o
  -6  13   5         40.10         33.48        12.63 o
  -5  13   5          0.07          1.29        11.35 o
  -4  13   5          2.16         -1.88         4.21 o
  -3  13   5          6.27         13.07        12.53 o
  -2  13   5         48.35         55.30        16.84 o
  -1  13   5          8.59          7.20        10.94 o
   0  13   5         14.64         20.76        13.50 o
 -11  14   5         10.30         30.56        12.90 o
 -10  14   5         36.20         52.34        14.01 o
  -9  14   5         11.27         27.20        10.99 o
  -8  14   5          4.17         18.83         8.19 o
  -7  14   5          9.55          8.47        10.22 o
  -6  14   5          0.28         -5.74         7.24 o
  -5  14   5         28.37         35.42         7.33 o
  -4  14   5         16.18         15.90         9.85 o
  -3  14   5         18.67         50.05        12.96 o
  -2  14   5         36.19         30.72        15.65 o
  -9  15   5         49.79         30.41        10.97 o
  -8  15   5         18.37         20.53         7.05 o
  -7  15   5          2.64         -2.47         5.66 o
  -6  15   5         18.03         16.57         6.24 o
  -5  15   5         18.75         42.67        15.21 o
  -4  15   5         10.48         19.31        12.13 o
  -7  16   5          0.05          7.26         7.54 o
  -3 -16   6          0.79          2.69         7.53 o
  -2 -16   6          0.77          5.18         6.97 o
  -1 -16   6         30.15         42.58        11.71 o
   0 -16   6         14.07         12.44         6.24 o
   1 -16   6        132.69        129.96        17.85 o
   2 -16   6          0.32         -3.75         7.18 o
   3 -16   6          0.33         14.26         8.81 o
   4 -16   6        111.08        113.72        17.29 o
   5 -16   6         13.28         12.98         7.83 o
   6 -16   6         11.60          6.30         7.71 o
  -3 -15   6         17.16         24.73         9.89 o
  -2 -15   6         15.28          7.29        10.13 o
  -1 -15   6         86.45        106.03        11.41 o
   0 -15   6        557.16        590.38        25.19 o
   1 -15   6          0.79         -8.99         7.06 o
   2 -15   6         18.32         14.53         8.09 o
   3 -15   6         37.37         21.80         9.10 o
   4 -15   6         53.04         54.04        12.54 o
   5 -15   6         30.44         29.91        10.43 o
   6 -15   6          5.21         -1.25         6.77 o
   7 -15   6         49.46         60.05        13.68 o
   8 -15   6         52.96         50.77        12.36 o
  -4 -14   6          2.16          0.99        11.61 o
  -3 -14   6         20.01         12.72         5.74 o
  -2 -14   6        191.71        183.55        14.76 o
  -1 -14   6          5.74          6.75        18.19 o
   0 -14   6        354.61        326.15        17.81 o
   1 -14   6          3.01         -1.64         5.86 o
   2 -14   6         70.75         71.67        12.90 o
   3 -14   6         30.00         22.63         8.30 o
   4 -14   6        108.13         91.14        14.47 o
   5 -14   6         65.88         54.31        11.97 o
   6 -14   6         59.85         53.71        11.57 o
   7 -14   6         20.46         26.37         8.99 o
   8 -14   6         24.61         35.99        11.39 o
   9 -14   6         32.39         29.08        10.68 o
  10 -14   6         16.58         29.72        10.34 o
  -6 -13   6          3.47         -7.49         8.30 o
  -5 -13   6          2.80         -1.39         6.64 o
  -4 -13   6          6.95          5.10         4.66 o
  -3 -13   6          3.70          1.63         5.67 o
  -2 -13   6        592.57        612.49        23.54 o
  -1 -13   6          1.29         13.93        11.27 o
   0 -13   6        365.63        354.43        17.60 o
   1 -13   6         55.43         46.43        12.62 o
   2 -13   6         31.12         24.17         8.39 o
   3 -13   6         19.97         28.41         8.37 o
   4 -13   6        131.90        137.54        16.55 o
   5 -13   6         48.02         30.65         9.55 o
   6 -13   6        138.13        135.32        16.86 o
   7 -13   6          8.45          9.84         7.18 o
   8 -13   6         31.54         29.27         9.38 o
   9 -13   6          1.09         -9.46         7.72 o
  10 -13   6          2.79         -1.39         6.44 o
  11 -13   6          4.82          2.29         7.22 o
  -7 -12   6         19.17          6.23         6.44 o
  -6 -12   6         17.84          9.45         4.64 o
  -5 -12   6         39.61         23.32         6.54 o
  -4 -12   6          4.77         -4.30         4.85 o
  -3 -12   6         75.66         75.98         8.85 o
  -2 -12   6        390.39        372.65        17.46 o
  -1 -12   6          3.15          3.44         3.88 o
   0 -12   6        325.25        332.16        16.11 o
   1 -12   6        216.53        203.69        12.87 o
   2 -12   6         65.36         48.39        10.61 o
   3 -12   6         90.66         70.03        11.77 o
   4 -12   6         14.99         22.72         8.57 o
   5 -12   6         17.05         23.23         8.64 o
   6 -12   6         38.33         39.67         9.67 o
   7 -12   6         22.49         28.46         8.66 o
   8 -12   6          8.26         16.87         8.77 o
   9 -12   6         92.06         90.58        14.10 o
  10 -12   6         11.71          7.72         6.84 o
  -8 -11   6         22.39         16.37         9.02 o
  -7 -11   6        134.47        136.12        17.16 o
  -6 -11   6         60.72         52.72         7.92 o
  -5 -11   6         21.79         38.01         6.66 o
  -4 -11   6          1.86         -1.83         4.22 o
  -3 -11   6         80.43         96.64         9.16 o
  -2 -11   6        396.98        369.52        16.50 o
  -1 -11   6        235.95        282.08        14.04 o
   0 -11   6          4.16         10.96         6.85 o
   1 -11   6        429.27        406.27        16.81 o
   2 -11   6          0.03         -0.24         9.27 o
   3 -11   6         51.98         35.92         8.43 o
   4 -11   6         18.47         14.19         6.23 o
   5 -11   6         12.09          4.27         2.73 o
   6 -11   6        302.07        305.62        13.54 o
   7 -11   6        498.84        523.26        18.60 o
   8 -11   6          2.33         11.37         3.99 o
   9 -11   6        118.68        125.85         8.67 o
  10 -11   6         17.44         21.02         4.72 o
  11 -11   6          0.81         16.26         8.59 o
  -9 -10   6         13.35         23.81         9.69 o
  -8 -10   6          0.40          1.44         6.44 o
  -7 -10   6         59.01         61.94        10.91 o
  -6 -10   6        109.16        107.63        10.26 o
  -5 -10   6         70.39         53.72         7.20 o
  -4 -10   6         15.64         14.90         4.28 o
  -3 -10   6        119.75        118.50         9.44 o
  -2 -10   6          7.72         33.05         9.23 o
  -1 -10   6        211.38        201.38        16.04 o
   0 -10   6         28.62         28.31         5.70 o
   1 -10   6        396.53        379.98        15.36 o
   2 -10   6        152.76        143.85         7.11 o
   3 -10   6         21.92         37.14         4.36 o
   4 -10   6          1.28          1.97         4.62 o
   5 -10   6          9.46         14.10         3.75 o
   6 -10   6        167.35        161.87        10.24 o
   7 -10   6        348.72        330.41        12.24 o
   8 -10   6        102.41        102.91         7.53 o
   9 -10   6         20.22         13.90         5.36 o
  10 -10   6         20.03         22.08         8.53 o
  11 -10   6          4.91         10.77         7.96 o
 -10  -9   6         87.71        113.25        12.27 o
  -9  -9   6         14.40          6.18         7.49 o
  -8  -9   6         33.16         51.68         9.73 o
  -7  -9   6         83.96         87.64         7.74 o
  -6  -9   6        106.45         92.24        10.62 o
  -5  -9   6         62.59         53.25         7.22 o
  -4  -9   6         36.82         26.24         5.22 o
  -3  -9   6          8.01         19.42         3.73 o
  -2  -9   6        224.36        230.15        11.70 o
  -1  -9   6        415.90        372.71        16.36 o
   0  -9   6        448.51        465.01        11.12 o
   1  -9   6          7.97         17.49         2.75 o
   2  -9   6        131.43        117.82         6.46 o
   3  -9   6        142.40        117.61         7.19 o
   4  -9   6          0.01          1.38         2.67 o
   5  -9   6         10.28         24.40         5.00 o
   6  -9   6          2.22         18.24        15.02 o
   7  -9   6         99.99        136.95         8.11 o
   8  -9   6        147.60        126.99         8.14 o
   9  -9   6          2.44          5.59         3.24 o
  10  -9   6          0.01        -10.99         7.62 o
  11  -9   6         12.07         21.08         9.46 o
 -11  -8   6         10.31         24.17         9.85 o
 -10  -8   6         40.62         49.15         8.37 o
  -9  -8   6          1.44         -2.16         5.14 o
  -8  -8   6        156.61        154.95        11.76 o
  -7  -8   6         52.24         44.88         5.83 o
  -6  -8   6         32.24         29.26         3.79 o
  -5  -8   6          2.11         -0.93         3.48 o
  -4  -8   6         11.36         40.24         9.55 o
  -3  -8   6       2394.59       2308.90        60.07 o
  -2  -8   6        398.31        358.89        13.66 o
  -1  -8   6         14.70          6.93         3.17 o
   0  -8   6        891.58        857.73        16.05 o
   1  -8   6         11.24         48.26         4.60 o
   2  -8   6        365.39        386.93        13.19 o
   3  -8   6        196.08        174.31         8.68 o
   4  -8   6         10.35          8.05         3.24 o
   5  -8   6        205.84        183.25        10.04 o
   6  -8   6         83.76         87.93         6.11 o
   7  -8   6         33.76         35.68         4.63 o
   8  -8   6        401.42        387.26        13.20 o
   9  -8   6         28.78         37.92         6.17 o
  10  -8   6          2.96         12.72         8.09 o
  11  -8   6          6.44          1.55         7.81 o
 -11  -7   6          3.61         10.76         5.78 o
 -10  -7   6         88.29         78.85         9.82 o
  -9  -7   6          0.01          0.68         4.79 o
  -8  -7   6        104.28        103.76         9.72 o
  -7  -7   6        374.78        385.71        12.34 o
  -6  -7   6          0.71         -2.65         2.78 o
  -5  -7   6         52.95         57.75         6.67 o
  -4  -7   6          0.72         17.88         4.63 o
  -3  -7   6        132.15        121.76         8.12 o
  -2  -7   6       1969.82       1962.54        23.43 o
  -1  -7   6          0.33          2.17         2.25 o
   0  -7   6       1636.97       1617.38        19.28 o
   1  -7   6        905.76        837.62        17.95 o
   2  -7   6         37.15         36.68         4.40 o
   3  -7   6         41.38         38.32         4.44 o
   4  -7   6        498.51        481.57        15.48 o
   5  -7   6        557.90        499.58        15.61 o
   6  -7   6        506.78        478.79        22.33 o
   7  -7   6         16.08         19.61         3.67 o
   8  -7   6        267.30        242.20        10.12 o
   9  -7   6        126.54        137.78        16.53 o
  10  -7   6          3.98          7.53         7.80 o
  11  -7   6         40.10         40.59        11.93 o
 -12  -6   6          1.84         -0.36         5.08 o
 -11  -6   6         14.77         14.82         5.99 o
 -10  -6   6          0.16         -0.05         5.23 o
  -9  -6   6          2.71          2.65         4.32 o
  -8  -6   6          4.78          1.84         3.68 o
  -7  -6   6        328.57        323.86        11.18 o
  -6  -6   6         98.38        108.54         5.08 o
  -5  -6   6         69.83         67.36         5.13 o
  -4  -6   6         68.53         65.07         4.37 o
  -3  -6   6        343.55        329.09         9.75 o
  -2  -6   6        598.39        643.29        13.78 o
  -1  -6   6         84.38        106.82         5.28 o
   0  -6   6         44.61         61.18         5.13 o
   1  -6   6        362.42        345.19         7.06 o
   2  -6   6        327.39        313.07        14.31 o
   3  -6   6         90.43         82.03         5.93 o
   4  -6   6          1.08         -0.23         2.80 o
   5  -6   6         43.70         39.23         5.09 o
   6  -6   6        427.90        425.45        19.74 o
   7  -6   6         23.28         64.98         9.93 o
   8  -6   6         90.15         87.28        12.96 o
   9  -6   6         84.71         68.17        12.07 o
  10  -6   6          3.77          9.37         7.72 o
  11  -6   6          3.74          7.47         8.48 o
 -12  -5   6         23.59         39.27        12.42 o
 -11  -5   6         68.47         80.53        14.10 o
 -10  -5   6          1.36         -4.84         7.69 o
  -9  -5   6         13.52          4.72         5.53 o
  -8  -5   6        407.93        356.68        17.45 o
  -7  -5   6        331.38        319.63         9.98 o
  -6  -5   6        455.72        449.81        12.43 o
  -5  -5   6        167.14        223.26         8.63 o
  -4  -5   6         99.33         98.55         5.83 o
  -3  -5   6          9.08          8.39         1.15 o
  -2  -5   6          1.99          7.48         1.50 o
  -1  -5   6        141.32        125.33         5.11 o
   0  -5   6         36.15         31.02         4.45 o
   1  -5   6        624.74        550.83        16.24 o
   2  -5   6       1738.70       1696.46        52.56 o
   3  -5   6        158.19        154.01         7.79 o
   4  -5   6         55.57         38.23         4.65 o
   5  -5   6        731.50        653.70        16.76 o
   6  -5   6         90.06         83.36         6.74 o
   7  -5   6         88.93         84.09        10.97 o
   8  -5   6          8.73         10.00         6.59 o
   9  -5   6        304.33        348.67        26.01 o
  10  -5   6         51.43         45.63        11.17 o
  11  -5   6          2.68         29.40        10.81 o
 -13  -4   6         20.81         14.22         9.40 o
 -12  -4   6        118.97        117.18        12.77 o
 -11  -4   6        423.44        428.17        22.36 o
 -10  -4   6         59.11         45.57        10.99 o
  -9  -4   6          3.39          5.22         6.43 o
  -8  -4   6        126.01        107.67        14.78 o
  -7  -4   6        238.47        260.96         9.14 o
  -6  -4   6        412.55        334.40         7.91 o
  -5  -4   6        193.96        217.26         9.28 o
  -4  -4   6          4.24         16.01         3.52 o
  -3  -4   6         49.12         45.32         3.33 o
  -2  -4   6        609.84        594.60        10.59 o
  -1  -4   6        320.99        407.09        15.11 o
   0  -4   6        197.78        187.62         5.60 o
   1  -4   6        207.32        149.13         4.66 o
   2  -4   6       3113.27       3062.14        55.38 o
   3  -4   6        251.30        223.41         9.07 o
   4  -4   6         83.88         76.53         5.61 o
   5  -4   6        129.65        131.16        14.36 o
   6  -4   6          1.92          4.11         2.69 o
   7  -4   6         97.52        109.01        13.54 o
   8  -4   6          0.04         -2.91         6.26 o
   9  -4   6         17.72         12.65         7.69 o
  10  -4   6          1.81          2.82         7.54 o
  11  -4   6         15.80         31.91        11.06 o
 -13  -3   6         92.17         78.35        17.02 o
 -12  -3   6         35.09         35.64        11.57 o
 -11  -3   6         59.67         49.79        13.73 o
 -10  -3   6         27.14         21.35        10.00 o
  -9  -3   6         65.91         54.29        13.21 o
  -8  -3   6         19.42         22.52         9.19 o
  -7  -3   6        103.86        148.21        16.89 o
  -6  -3   6       1404.01       1157.72       165.27 o
  -5  -3   6       1505.56       1476.08        29.72 o
  -4  -3   6        922.17       1159.35        24.35 o
  -3  -3   6        439.00        486.30        11.25 o
  -2  -3   6          7.79         16.65         2.67 o
  -1  -3   6        148.09        128.38         4.74 o
   0  -3   6       1286.29       1458.41        16.44 o
   1  -3   6        204.85        196.04         7.16 o
   2  -3   6       1392.68       1378.93        13.91 o
   3  -3   6         25.22         21.14         3.14 o
   4  -3   6         17.31         14.56         2.84 o
   5  -3   6          0.36         -0.31         2.42 o
   6  -3   6        142.91        212.75        17.31 o
   7  -3   6        141.65        127.78        14.65 o
   8  -3   6        199.62        182.07        18.66 o
   9  -3   6         21.19         15.92         8.34 o
  10  -3   6          4.96          3.92         7.81 o
 -14  -2   6         14.87         31.08        13.10 o
 -13  -2   6        120.06        127.91        21.21 o
 -12  -2   6         69.96         92.48        17.96 o
 -11  -2   6         26.59         -0.69        10.25 o
 -10  -2   6         92.26         98.88        17.15 o
  -9  -2   6         22.26         25.01         9.64 o
  -8  -2   6         29.28         16.64         8.14 o
  -7  -2   6        129.03        105.38        14.33 o
  -6  -2   6        195.99        222.42        29.57 o
  -5  -2   6        407.24        384.48        21.68 o
  -4  -2   6       1170.91       1398.39        28.35 o
  -3  -2   6          0.11          3.02         1.87 o
  -2  -2   6         84.84         73.79         3.90 o
  -1  -2   6        357.03        363.66         5.26 o
   0  -2   6        258.23        315.86        30.57 o
   1  -2   6        275.29        306.72        13.46 o
   2  -2   6        877.86        923.01        14.89 o
   3  -2   6        470.83        420.95        11.22 o
   4  -2   6          0.36          1.45         2.44 o
   5  -2   6         88.81         79.65         5.06 o
   6  -2   6        301.79        300.95        20.25 o
   7  -2   6         29.61         23.10         8.72 o
   8  -2   6        175.61        181.71        18.05 o
   9  -2   6          0.12          8.95         7.15 o
  10  -2   6         47.74         43.17        11.55 o
 -15  -1   6         44.76         53.31        16.71 o
 -14  -1   6          8.97         17.11        11.06 o
 -13  -1   6        360.87        358.56        34.69 o
 -12  -1   6        193.39        188.98        25.14 o
 -11  -1   6        133.29        143.46        20.32 o
 -10  -1   6        160.99        155.63        21.13 o
  -9  -1   6         40.66         40.30        11.48 o
  -8  -1   6         69.31         87.35        14.33 o
  -7  -1   6        184.88        183.96        17.85 o
  -6  -1   6         20.42         20.71         2.52 o
  -5  -1   6       1459.25       1271.70        75.78 o
  -4  -1   6       1161.87       1371.01        38.44 o
  -3  -1   6        728.12        821.17        14.33 o
  -2  -1   6         15.84        316.77       107.22 o
  -1  -1   6        873.58        839.53         9.10 o
   0  -1   6       1469.82       1442.34        20.31 o
   1  -1   6         13.31         15.46         1.88 o
   2  -1   6         12.19         14.40         1.84 o
   3  -1   6        286.96        223.23         4.93 o
   4  -1   6        139.66        137.29        12.46 o
   5  -1   6         89.74        163.91         7.63 o
   6  -1   6         50.07         49.38         9.26 o
   7  -1   6          2.28         11.68         6.19 o
   8  -1   6         56.92         46.15        10.14 o
   9  -1   6         96.21         93.43        14.75 o
  10  -1   6          2.10         30.23        10.59 o
 -15   0   6         18.67         44.34        15.92 o
 -14   0   6         81.75         67.21        18.30 o
 -13   0   6         94.45        100.64        19.06 o
 -12   0   6        219.82        217.32        26.96 o
 -11   0   6        138.44        111.93        19.29 o
 -10   0   6        253.04        256.98        25.68 o
  -9   0   6        169.03        154.85        20.16 o
  -8   0   6        311.47        373.18        27.52 o
  -7   0   6         35.72         66.69        12.33 o
  -6   0   6        371.78        358.28        10.95 o
  -5   0   6         58.03         42.27         3.35 o
  -4   0   6        957.57       1053.76        22.85 o
  -3   0   6         34.40         32.33         2.81 o
  -2   0   6       1291.27       1357.51        29.22 o
  -1   0   6       1525.71       1483.36        27.70 o
   0   0   6         14.86         16.41         3.92 o
   1   0   6        526.64        620.70        11.15 o
   2   0   6        148.09         91.70        13.63 o
   3   0   6        720.40        724.23        24.71 o
   4   0   6       1219.24       1289.62        31.08 o
   5   0   6          0.90          6.27         2.67 o
   6   0   6          3.10         30.19         9.20 o
   7   0   6        106.71        117.89        14.24 o
   8   0   6         24.08         22.43         8.64 o
   9   0   6        426.32        462.70        29.56 o
  10   0   6          0.43         15.38         8.12 o
 -15   1   6         35.02         38.64        15.47 o
 -14   1   6        368.48        416.06        39.24 o
 -13   1   6          4.37         19.92        11.93 o
 -12   1   6        792.08        808.80        50.57 o
 -11   1   6        686.63        761.34        46.96 o
 -10   1   6         15.91          4.95         9.37 o
  -9   1   6        658.65        618.05        37.14 o
  -8   1   6        439.53        388.64        28.37 o
  -7   1   6        224.28        208.22        20.03 o
  -6   1   6        860.11        829.63        34.81 o
  -5   1   6          5.95          3.12         3.10 o
  -4   1   6       2415.99       2305.05        33.08 o
  -3   1   6        687.27        676.79        15.11 o
  -2   1   6        123.36        164.02        11.88 o
  -1   1   6         66.44         84.93         7.42 o
   0   1   6         23.53         20.82         2.84 o
   1   1   6        943.05        805.33        25.63 o
   2   1   6       1274.49       1031.00        33.99 o
   3   1   6        231.10        219.97         6.84 o
   4   1   6        221.42        206.40         8.02 o
   5   1   6        171.61        183.17        15.56 o
   6   1   6         32.30         42.18         8.95 o
   7   1   6         56.82         44.63         9.51 o
   8   1   6         17.80         22.54         8.64 o
   9   1   6         32.79         36.13        10.18 o
 -15   2   6          0.32         -5.70        10.05 o
 -14   2   6        102.99         97.12        21.03 o
 -13   2   6          2.98         -3.93        11.66 o
 -12   2   6        136.32        134.01        21.40 o
 -11   2   6          0.56          0.96         9.69 o
 -10   2   6         47.75         38.73        13.28 o
  -9   2   6         11.66         12.09         9.53 o
  -8   2   6         58.24         47.52        13.16 o
  -7   2   6        315.78        329.14        25.18 o
  -6   2   6        852.72        873.20        36.47 o
  -5   2   6        134.74        127.23         7.47 o
  -4   2   6          1.65          4.05         2.48 o
  -3   2   6        651.56        647.13        15.72 o
  -2   2   6        459.65        467.14         8.19 o
  -1   2   6        876.60        834.17         9.77 o
   0   2   6        125.65        114.17         4.43 o
   1   2   6        552.55        508.70         6.85 o
   2   2   6       2522.43       2391.86        23.30 o
   3   2   6          6.01          5.44         1.80 o
   4   2   6        127.51        140.26         6.77 o
   5   2   6         11.92         15.72         6.10 o
   6   2   6         14.87         33.14         8.48 o
   7   2   6          1.66          6.23         5.94 o
   8   2   6         58.60         72.28        13.10 o
   9   2   6         26.62         11.84         7.67 o
 -15   3   6          0.94         11.30        10.47 o
 -14   3   6         39.68         40.66        14.96 o
 -13   3   6         55.39         51.56        14.91 o
 -12   3   6         20.53         19.29        10.09 o
 -11   3   6         86.35         92.98        17.90 o
 -10   3   6        670.13        650.99        41.29 o
  -9   3   6         12.41         19.87        10.05 o
  -8   3   6        288.51        306.92        25.99 o
  -7   3   6          6.62         54.45        12.18 o
  -6   3   6        988.04       1006.78        30.56 o
  -5   3   6       1051.02       1093.25        17.96 o
  -4   3   6         99.35        121.46         5.84 o
  -3   3   6       1234.60       1129.12        35.99 o
  -2   3   6        269.58        270.09         6.75 o
  -1   3   6        121.95        109.40         4.05 o
   0   3   6        299.48        387.64        16.46 o
   1   3   6        200.01        198.16         6.48 o
   2   3   6       1520.16       1499.35        18.67 o
   3   3   6        270.34        242.81         9.02 o
   4   3   6        138.28        110.60        11.77 o
   5   3   6         55.15         49.49         9.04 o
   6   3   6          0.77         -1.08         4.84 o
   7   3   6         61.97         86.76        12.89 o
   8   3   6         14.37          8.61         6.64 o
   9   3   6         21.95         35.25        10.79 o
 -15   4   6         29.22         32.34        14.33 o
 -14   4   6         10.31          7.72        10.81 o
 -13   4   6         43.03         31.30        12.47 o
 -12   4   6        228.22        250.07        29.20 o
 -11   4   6        116.01        107.17        18.30 o
 -10   4   6        316.80        343.69        31.60 o
  -9   4   6        197.38        200.44        22.63 o
  -8   4   6        103.60         88.63        15.23 o
  -7   4   6          2.23          8.92         7.58 o
  -6   4   6          1.34          4.15         4.03 o
  -5   4   6       2073.94       1948.07        38.82 o
  -4   4   6         24.96         56.30         5.05 o
  -3   4   6        805.48        801.94        24.54 o
  -2   4   6         57.94         78.41         6.61 o
  -1   4   6          6.00         19.24         4.30 o
   0   4   6       2870.52       2671.25        21.54 o
   1   4   6        726.06        708.57        14.13 o
   2   4   6         23.92         29.76         3.54 o
   3   4   6        337.33        392.29        20.45 o
   4   4   6         41.03         41.89         7.67 o
   5   4   6         39.83         28.88         7.80 o
   6   4   6         73.37         95.60        12.36 o
   7   4   6          1.60         -5.16         6.75 o
   8   4   6          0.06          4.62         6.71 o
 -15   5   6         47.65         59.27        17.83 o
 -14   5   6          5.25          3.75        10.38 o
 -13   5   6          3.79         -5.40        12.71 o
 -12   5   6        360.86        362.85        35.19 o
 -11   5   6         75.28         86.47        16.62 o
 -10   5   6          0.32         -0.02         8.66 o
  -9   5   6         64.77         34.35        11.10 o
  -8   5   6        381.61        328.91        27.07 o
  -7   5   6         18.12         17.13         5.44 o
  -6   5   6         27.28         30.96         5.92 o
  -5   5   6       1115.11       1062.81        19.31 o
  -4   5   6        301.49        264.76        10.52 o
  -3   5   6        237.72        253.31         9.76 o
  -2   5   6         16.18         27.37         5.65 o
  -1   5   6        127.31        129.29         5.86 o
   0   5   6       1186.90       1115.44        18.03 o
   1   5   6         33.63         32.61         3.35 o
   2   5   6        101.07         93.91         5.49 o
   3   5   6         66.92         76.07         7.75 o
   4   5   6        211.91        266.51        18.39 o
   5   5   6          5.89         30.41         7.58 o
   6   5   6         13.25         16.91         6.73 o
   7   5   6         79.70         80.10        12.90 o
   8   5   6         30.51         29.22         8.63 o
 -15   6   6         37.77         57.34        18.35 o
 -14   6   6          6.83         -4.08        11.06 o
 -13   6   6         46.25         56.00        17.63 o
 -12   6   6        207.12        209.97        27.40 o
 -11   6   6         70.17         54.87        14.15 o
 -10   6   6        459.76        462.48        36.51 o
  -9   6   6       1090.93       1132.24        53.01 o
  -8   6   6          4.15          7.74         7.71 o
  -7   6   6        130.35        110.39        14.36 o
  -6   6   6         47.12        100.98        16.19 o
  -5   6   6         44.71         49.01         5.27 o
  -4   6   6        286.30        249.68        10.67 o
  -3   6   6         26.23         27.42         4.36 o
  -2   6   6        409.55        370.29         9.57 o
  -1   6   6        369.66        368.99        10.47 o
   0   6   6          9.39         14.69         3.50 o
   1   6   6         58.24         57.62         4.51 o
   2   6   6         92.32         95.13         8.95 o
   3   6   6         11.35          8.20         4.09 o
   4   6   6         89.49         83.89         8.82 o
   5   6   6          5.59         13.21         4.78 o
   6   6   6          1.29         31.37         8.57 o
   7   6   6        145.44        198.92        24.36 o
 -15   7   6         56.89         52.38        17.42 o
 -14   7   6          3.12          8.59        12.56 o
 -13   7   6         41.11         59.23        19.62 o
 -12   7   6        267.40        279.71        31.82 o
 -11   7   6        147.75        155.79        23.12 o
 -10   7   6        215.08        194.56        24.38 o
  -9   7   6        218.41        220.00        24.73 o
  -8   7   6         11.65         16.87         9.38 o
  -7   7   6        172.14        173.37        13.82 o
  -6   7   6         67.66         70.22         9.14 o
  -5   7   6          1.56          4.18         3.57 o
  -4   7   6        341.83        338.28        12.75 o
  -3   7   6        489.20        476.11        12.05 o
  -2   7   6        196.11        172.05         7.85 o
  -1   7   6        801.04        723.09        14.40 o
   0   7   6         59.88         52.79        10.76 o
   1   7   6        318.95        324.45        10.58 o
   2   7   6        187.20        182.07        11.06 o
   3   7   6         86.81        103.39         9.16 o
   4   7   6         55.47         67.88        10.29 o
   5   7   6          0.98         -2.82         7.72 o
   6   7   6          0.16         -3.65         7.63 o
 -15   8   6        124.04        138.59        26.40 o
 -14   8   6         30.02         33.14        14.98 o
 -13   8   6         79.48         83.31        19.17 o
 -12   8   6         73.45         57.14        15.79 o
 -11   8   6        393.78        459.72        38.37 o
 -10   8   6        320.82        353.25        31.84 o
  -9   8   6          8.09         12.38         8.21 o
  -8   8   6         13.52         13.76         6.44 o
  -7   8   6          0.08          1.08         4.90 o
  -6   8   6          6.59          5.97         5.90 o
  -5   8   6         47.61         57.37         5.46 o
  -4   8   6        233.44        236.97         9.68 o
  -3   8   6        324.30        317.22        10.01 o
  -2   8   6        161.28        168.04         8.23 o
  -1   8   6          2.36         -1.38         3.66 o
   0   8   6          1.14          4.74         9.04 o
   1   8   6          6.39         12.06        11.66 o
   2   8   6         46.59         33.91        10.67 o
   3   8   6         26.53         31.11        10.79 o
   4   8   6         12.81         21.55        12.24 o
   5   8   6          0.33          7.06         8.97 o
 -15   9   6          1.64        -15.76        26.95 o
 -14   9   6         74.56         86.32        20.79 o
 -13   9   6         50.99         35.84        14.93 o
 -12   9   6         16.49          6.68         9.19 o
 -11   9   6        137.98        150.59        22.56 o
 -10   9   6        600.18        609.32        42.16 o
  -9   9   6         78.79         92.42        16.71 o
  -8   9   6         28.23         11.89         5.01 o
  -7   9   6         59.29         60.05         6.95 o
  -6   9   6          0.58         -1.73         4.13 o
  -5   9   6        273.07        292.37        11.66 o
  -4   9   6          2.94          3.39         3.36 o
  -3   9   6          3.58          7.46         3.53 o
  -2   9   6         61.35         65.32         5.66 o
  -1   9   6         11.84         11.73         8.54 o
   0   9   6         11.70         13.39         8.86 o
   1   9   6         47.74         56.04        13.59 o
   2   9   6        104.62        105.74        18.12 o
   3   9   6         39.38         30.12        11.28 o
   4   9   6          3.33         -3.99         9.75 o
 -14  10   6          6.01         -2.64         7.20 o
 -13  10   6         71.15         86.21        13.22 o
 -12  10   6        256.48        230.97        19.42 o
 -11  10   6         64.27         60.07        10.66 o
 -10  10   6        369.45        376.53        22.41 o
  -9  10   6          0.00         -5.21         6.16 o
  -8  10   6         54.59         48.17         7.35 o
  -7  10   6        316.98        323.38        15.34 o
  -6  10   6        249.12        244.60        16.17 o
  -5  10   6        301.12        299.64        14.50 o
  -4  10   6          3.18          4.26         7.10 o
  -3  10   6          4.00          8.34         3.97 o
  -2  10   6         20.19         17.25        10.97 o
  -1  10   6         21.40         32.23        11.91 o
   0  10   6          8.97          9.85        11.10 o
   1  10   6         15.15         18.14        11.66 o
   2  10   6          1.68          4.13        10.49 o
   3  10   6         33.34         13.70         9.87 o
 -14  11   6          2.91          1.54        21.50 o
 -13  11   6          2.34          5.89         6.76 o
 -12  11   6        208.49        218.01        19.03 o
 -11  11   6         62.52         59.03        10.47 o
 -10  11   6        320.19        362.85        22.43 o
  -9  11   6        165.21        167.47        14.73 o
  -8  11   6          6.39         -1.33         6.02 o
  -7  11   6        108.44        125.63        12.83 o
  -6  11   6        103.33        107.71        11.42 o
  -5  11   6         51.61         60.46        11.67 o
  -4  11   6          2.88         -1.77         5.13 o
  -3  11   6         10.67         14.55        10.36 o
  -2  11   6         93.11        105.96        19.38 o
  -1  11   6         12.05         20.25        10.96 o
   0  11   6          9.96         36.13        13.82 o
   1  11   6          0.57          9.82        10.11 o
   2  11   6         14.80         33.01        14.26 o
 -14  12   6         31.01         21.80        13.08 o
 -13  12   6        119.41        127.42        15.97 o
 -12  12   6        353.31        394.41        39.38 o
 -11  12   6         83.82         76.81        11.44 o
 -10  12   6         89.77        102.10        18.23 o
  -9  12   6         86.50         67.07        14.65 o
  -8  12   6         23.30         24.07         7.77 o
  -7  12   6         30.39         37.89         8.04 o
  -6  12   6         10.67         14.74         6.20 o
  -5  12   6         19.60         22.78         5.58 o
  -4  12   6        147.31        161.16        11.14 o
  -3  12   6        107.96        110.06        20.02 o
  -2  12   6         30.29         37.07        14.69 o
  -1  12   6          4.34         22.81        13.73 o
   0  12   6          0.06          6.98        11.10 o
 -14  13   6          2.95          4.84         9.04 o
 -12  13   6         51.85         58.85        16.23 o
 -11  13   6         16.79         42.90        13.59 o
 -10  13   6          4.83         23.41        10.99 o
  -9  13   6         59.40         65.77        15.03 o
  -8  13   6          4.85         10.51         6.35 o
  -7  13   6          5.60         15.12         6.67 o
  -6  13   6         71.03         58.50        11.51 o
  -5  13   6         21.17         19.73         9.38 o
  -4  13   6         13.63         30.63         9.62 o
  -3  13   6         76.37         76.25        19.20 o
  -2  13   6          0.96        -12.78        12.06 o
  -1  13   6         12.29         24.62        14.02 o
 -11  14   6         18.88         37.03        13.59 o
 -10  14   6         93.13        102.10        17.54 o
  -9  14   6         86.85        108.59        17.13 o
  -8  14   6         38.26         33.25         9.26 o
  -7  14   6          5.60          3.39         9.70 o
  -6  14   6         17.14         15.08         6.38 o
  -5  14   6         32.76         31.06        12.85 o
  -4  14   6          0.47          9.52         7.97 o
  -3  14   6         69.19         84.09        19.40 o
  -9  15   6         19.73          5.67         7.31 o
  -8  15   6         81.26         69.36        11.08 o
  -7  15   6          5.55          1.50         5.36 o
  -6  15   6          3.17         -0.09         9.60 o
  -2 -16   7         18.13         24.11         9.82 o
  -1 -16   7         11.07         10.03         9.58 o
   0 -16   7         31.71         25.21         7.53 o
   1 -16   7        328.58        341.14        29.00 o
   2 -16   7          7.07          2.35         8.09 o
   3 -16   7          8.24          7.85         6.93 o
   4 -16   7          4.05          8.45         7.80 o
   5 -16   7          3.27         26.86        11.10 o
  -4 -15   7         31.58         27.87        10.16 o
  -3 -15   7          5.06         -0.54         8.03 o
  -2 -15   7         15.15          5.86         4.99 o
  -1 -15   7        104.56        121.55        12.31 o
   0 -15   7          1.75         21.15         7.03 o
   1 -15   7          6.67          3.93         5.39 o
   2 -15   7         34.96         22.58         9.26 o
   3 -15   7         15.83         10.79         6.52 o
   4 -15   7        302.95        292.12        25.43 o
   5 -15   7          7.71         16.17         8.43 o
   6 -15   7          0.53         15.39         8.95 o
   7 -15   7         17.50         16.62         8.95 o
  -5 -14   7         38.18         21.46         9.51 o
  -4 -14   7         32.82         22.92        16.15 o
  -3 -14   7         56.04         56.38         8.78 o
  -2 -14   7         95.98         89.98        10.63 o
  -1 -14   7         20.32         20.72         7.63 o
   0 -14   7          0.03          5.50         5.10 o
   1 -14   7          7.71          2.30         6.97 o
   2 -14   7        383.06        373.38        27.61 o
   3 -14   7          0.01         12.51         7.65 o
   4 -14   7        369.02        407.65        29.29 o
   5 -14   7         12.89         -4.46         7.71 o
   6 -14   7         10.51          5.76         7.13 o
   7 -14   7         18.78         29.36        10.76 o
   8 -14   7         12.53         14.96         8.37 o
   9 -14   7         18.85         26.89         9.89 o
  -6 -13   7         51.61         38.67         7.58 o
  -5 -13   7         15.31         10.01         5.18 o
  -4 -13   7         35.05         31.04         8.80 o
  -3 -13   7         14.09         14.50         5.64 o
  -2 -13   7        224.19        256.85        15.71 o
  -1 -13   7         36.88         38.78         7.57 o
   0 -13   7         22.26         24.78         6.57 o
   1 -13   7          1.02         -6.70         8.64 o
   2 -13   7        253.72        247.44        21.73 o
   3 -13   7          4.27         11.84         7.80 o
   4 -13   7         64.89        103.34        15.20 o
   5 -13   7          7.86          4.71         6.30 o
   6 -13   7         44.94         35.32        10.23 o
   7 -13   7          1.29          1.39         6.48 o
   8 -13   7          9.33         -4.69         7.33 o
   9 -13   7         20.43         16.37         8.79 o
  10 -13   7         52.26         39.25        11.19 o
  -7 -12   7         16.48          8.28         6.98 o
  -6 -12   7          1.28         -4.99        10.18 o
  -5 -12   7         43.67         35.28         6.74 o
  -4 -12   7         11.07          4.59         6.80 o
  -3 -12   7          3.18         -2.05         4.30 o
  -2 -12   7          0.82          4.18         4.08 o
  -1 -12   7          3.72          7.72         4.94 o
   0 -12   7         38.26         38.02         8.13 o
   1 -12   7         87.90         80.07        10.09 o
   2 -12   7        347.40        322.41        23.50 o
   3 -12   7        182.62        153.88        16.59 o
   4 -12   7          2.05         -1.99         5.61 o
   5 -12   7         98.27        111.55        14.69 o
   6 -12   7         98.84         94.68        13.93 o
   7 -12   7         38.61         23.01         8.03 o
   8 -12   7          6.56          9.04         7.44 o
   9 -12   7         20.10         15.23         7.51 o
  -8 -11   7         30.54          7.94         6.52 o
  -7 -11   7          6.47         10.99         5.69 o
  -6 -11   7         38.88         40.55         7.61 o
  -5 -11   7        163.75        155.18        12.32 o
  -4 -11   7         42.53         30.47         6.02 o
  -3 -11   7          1.31          0.88         5.44 o
  -2 -11   7         26.72         36.23         6.65 o
  -1 -11   7         14.66         11.54         4.37 o
   0 -11   7         46.89         53.15         7.12 o
   1 -11   7        124.90        154.86        10.97 o
   2 -11   7        250.88        225.27        18.70 o
   3 -11   7        434.80        426.40        25.48 o
   4 -11   7        223.25        203.29        18.17 o
   5 -11   7          0.40          4.56         3.31 o
   6 -11   7         55.60         54.80         6.88 o
   7 -11   7         61.14         60.93         7.40 o
   8 -11   7          5.39          4.73         4.38 o
   9 -11   7        112.21        111.12        10.17 o
  10 -11   7          0.03          5.63         7.17 o
  11 -11   7         58.50         64.29        13.19 o
  -9 -10   7         96.85        107.98        16.33 o
  -8 -10   7          0.76          0.41         4.52 o
  -7 -10   7         43.99         30.52         6.56 o
  -6 -10   7          0.84          2.63         6.44 o
  -5 -10   7        181.74        181.03        12.48 o
  -4 -10   7        100.30        121.09        10.02 o
  -3 -10   7         33.35         45.62         6.24 o
  -2 -10   7        108.45        114.55         9.46 o
  -1 -10   7         60.55         77.86         7.74 o
   0 -10   7         71.38         64.33         6.81 o
   1 -10   7        156.15        144.92         6.97 o
   2 -10   7          2.75          4.92         2.79 o
   3 -10   7         71.81        115.90        18.20 o
   4 -10   7         74.54         81.47         7.26 o
   5 -10   7         29.73         50.47         6.22 o
   6 -10   7         13.89         22.96         5.12 o
   7 -10   7        399.77        391.71        16.64 o
   8 -10   7         18.01         19.27         6.93 o
   9 -10   7         52.28         36.93         6.50 o
  10 -10   7          6.00         18.21         8.48 o
  11 -10   7         22.82         29.94         9.69 o
 -10  -9   7        204.91        278.17        17.48 o
  -9  -9   7         98.58        117.33        11.66 o
  -8  -9   7         18.24         43.54         6.32 o
  -7  -9   7         34.13         26.43         4.88 o
  -6  -9   7         21.75         24.86         4.92 o
  -5  -9   7         14.64         10.76         3.77 o
  -4  -9   7          0.11          2.91         3.12 o
  -3  -9   7         27.22         38.92         6.64 o
  -2  -9   7          0.70          1.07         4.35 o
  -1  -9   7        116.54        138.08         6.93 o
   0  -9   7         77.54         64.68         4.73 o
   1  -9   7          0.04          1.18         2.37 o
   2  -9   7          3.45          1.79         2.34 o
   3  -9   7          2.81          3.61         3.03 o
   4  -9   7        188.17        172.34         9.79 o
   5  -9   7        357.44        318.17        13.60 o
   6  -9   7          0.90          0.29         4.30 o
   7  -9   7          4.07          4.79         4.95 o
   8  -9   7          0.17          8.68         4.48 o
   9  -9   7         11.87         17.98         7.85 o
  10  -9   7         36.17         35.12        10.00 o
  11  -9   7         33.19         50.28        12.47 o
 -11  -8   7         16.25         27.86         7.84 o
 -10  -8   7         11.88         21.07         6.98 o
  -9  -8   7         72.22         63.41         8.68 o
  -8  -8   7         44.81         34.24         6.60 o
  -7  -8   7          0.17         -0.88         3.94 o
  -6  -8   7         64.24         50.50         4.95 o
  -5  -8   7         20.73         18.84         3.81 o
  -4  -8   7        936.04        953.73        19.82 o
  -3  -8   7       1994.71       2088.12        57.85 o
  -2  -8   7       2534.28       2491.57        33.32 o
  -1  -8   7          3.60          4.95         3.21 o
   0  -8   7         65.94         73.62         4.99 o
   1  -8   7         24.51         39.28         5.58 o
   2  -8   7        914.39        984.14        53.18 o
   3  -8   7        153.60        136.17         8.20 o
   4  -8   7        794.78        765.84        19.49 o
   5  -8   7        316.51        303.58        13.04 o
   6  -8   7          0.04          5.14         3.40 o
   7  -8   7         11.86         14.40         8.41 o
   8  -8   7         60.97         56.18         7.05 o
   9  -8   7          1.97         12.13         7.71 o
  10  -8   7        135.58        137.02        17.38 o
 -11  -7   7         73.63         91.90        13.25 o
 -10  -7   7        147.17        142.57        12.36 o
  -9  -7   7         56.14         99.53        10.37 o
  -8  -7   7          5.96          4.13         3.39 o
  -7  -7   7          4.44          3.29         3.02 o
  -6  -7   7         88.66         80.13         5.88 o
  -5  -7   7         18.10         17.55         3.54 o
  -4  -7   7         93.76         90.40         9.63 o
  -3  -7   7       1121.65       1133.99        42.79 o
  -2  -7   7        264.93        245.98         8.85 o
  -1  -7   7          1.47          4.45         4.17 o
   0  -7   7        111.42        117.02         5.72 o
   1  -7   7        284.66        256.87         6.30 o
   2  -7   7          3.03          0.28         2.42 o
   3  -7   7        407.64        416.18        14.72 o
   4  -7   7         19.04         25.08         4.43 o
   5  -7   7          7.04         27.54         7.09 o
   6  -7   7         24.89         35.49         5.52 o
   7  -7   7         71.66         61.30         6.87 o
   8  -7   7          8.40          2.83         5.56 o
   9  -7   7          8.91         10.77         7.53 o
  10  -7   7         16.65         14.10         8.05 o
 -12  -6   7          0.37          5.12        11.10 o
 -11  -6   7        221.63        227.93        15.68 o
 -10  -6   7        286.43        287.54        16.82 o
  -9  -6   7         27.10         20.80         5.71 o
  -8  -6   7         36.68         24.49         4.78 o
  -7  -6   7          6.56         32.85         4.49 o
  -6  -6   7         27.66         22.71         3.79 o
  -5  -6   7        657.01        610.32        13.44 o
  -4  -6   7        110.32         73.24         6.32 o
  -3  -6   7        914.02        809.37        17.53 o
  -2  -6   7         59.94         59.25         4.58 o
  -1  -6   7         55.06         68.99         4.51 o
   0  -6   7          9.89         18.64         3.89 o
   1  -6   7          4.17          1.61         1.86 o
   2  -6   7          8.23          5.69         3.32 o
   3  -6   7       2416.65       2201.94        54.04 o
   4  -6   7        103.75        100.05         7.23 o
   5  -6   7        343.06        281.28        12.03 o
   6  -6   7        189.48        172.64         9.97 o
   7  -6   7          2.50          8.83         6.88 o
   8  -6   7          8.30         28.32         9.04 o
   9  -6   7         11.19         10.09         7.47 o
  10  -6   7          0.96         11.32         7.65 o
 -12  -5   7         13.16         -2.29         8.75 o
 -11  -5   7         81.60         82.93        10.79 o
 -10  -5   7        378.52        355.99        19.82 o
  -9  -5   7         39.44         37.30         9.73 o
  -8  -5   7          0.01         -0.53         4.72 o
  -7  -5   7          8.36          5.53         4.49 o
  -6  -5   7         22.37         62.73         7.74 o
  -5  -5   7        251.21        296.49         9.32 o
  -4  -5   7         26.28         29.85         2.69 o
  -3  -5   7         19.10          9.49         1.26 o
  -2  -5   7        686.87        750.00        11.32 o
  -1  -5   7          3.87          1.79         2.03 o
   0  -5   7         56.03         72.70         4.13 o
   1  -5   7        212.07        254.63        11.04 o
   2  -5   7        255.74        216.89        12.64 o
   3  -5   7         50.73         60.24         5.34 o
   4  -5   7          5.79          3.40         4.80 o
   5  -5   7        100.77         78.77         6.44 o
   6  -5   7        917.18        864.33        20.45 o
   7  -5   7          0.44         18.66         7.56 o
   8  -5   7         22.16         27.92         8.92 o
   9  -5   7        138.20        157.14        17.71 o
  10  -5   7         14.13         17.27         8.55 o
 -13  -4   7         13.85          2.00         8.66 o
 -12  -4   7        132.12        112.51        12.73 o
 -11  -4   7         79.05         74.45        15.47 o
 -10  -4   7        342.41        413.82        32.29 o
  -9  -4   7        375.18        387.42        29.72 o
  -8  -4   7         26.45         14.31         7.49 o
  -7  -4   7        188.93        150.99        16.77 o
  -6  -4   7        280.60        229.51        13.29 o
  -5  -4   7        218.25        233.85         9.86 o
  -4  -4   7        741.51        638.22        12.26 o
  -3  -4   7        324.18        348.91         8.30 o
  -2  -4   7        689.99        731.88        10.53 o
  -1  -4   7        211.40        172.26         9.27 o
   0  -4   7        171.96        163.46         5.50 o
   1  -4   7        516.56        456.93         9.21 o
   2  -4   7        222.64        197.47        15.19 o
   3  -4   7         59.52         72.78         5.61 o
   4  -4   7       1198.08       1155.87        33.89 o
   5  -4   7         48.81         46.64         9.48 o
   6  -4   7       1664.92       1645.79        45.63 o
   7  -4   7         82.13        105.17        14.04 o
   8  -4   7          8.33          5.11         5.96 o
   9  -4   7        110.95        113.34        16.01 o
  10  -4   7          9.44         16.89         8.79 o
 -14  -3   7          4.87         20.09        12.15 o
 -13  -3   7         30.64          9.55         8.84 o
 -12  -3   7        247.12        244.93        27.34 o
 -11  -3   7        175.91        178.17        23.12 o
 -10  -3   7          0.27         -6.95         7.06 o
  -9  -3   7        164.59        150.45        18.97 o
  -8  -3   7        116.59        109.03        15.67 o
  -7  -3   7        249.80        252.76        21.53 o
  -6  -3   7          6.96         11.97         7.49 o
  -5  -3   7        124.95        141.75        10.49 o
  -4  -3   7         12.48         11.67         6.46 o
  -3  -3   7        402.77        394.16         8.49 o
  -2  -3   7         52.90         45.62         2.28 o
  -1  -3   7        949.24        891.27        12.00 o
   0  -3   7        449.12        835.65        50.62 o
   1  -3   7         14.98         23.98         2.13 o
   2  -3   7        410.86        362.97        14.58 o
   3  -3   7         15.50         14.46         3.17 o
   4  -3   7        686.73        688.79        16.17 o
   5  -3   7        161.35        156.29         7.97 o
   6  -3   7        359.67        372.02        22.60 o
   7  -3   7          0.28         26.89         8.07 o
   8  -3   7        108.95         90.04        13.59 o
   9  -3   7          4.05         24.09         9.13 o
  10  -3   7        133.81        177.43        20.65 o
 -15  -2   7          0.11          0.23         8.59 o
 -14  -2   7          0.73         -1.59         8.52 o
 -13  -2   7         85.36         84.90        17.69 o
 -12  -2   7         95.36         90.80        17.67 o
 -11  -2   7        195.06        164.00        22.88 o
 -10  -2   7        100.70         92.86        16.23 o
  -9  -2   7        354.62        340.24        27.65 o
  -8  -2   7        340.23        337.82        26.30 o
  -7  -2   7          2.40          9.75        10.88 o
  -6  -2   7         17.03         19.09         7.18 o
  -5  -2   7        894.51        924.88        24.37 o
  -4  -2   7         68.54         68.30         6.80 o
  -3  -2   7        846.65        805.78        26.65 o
  -2  -2   7         43.18         38.02         2.44 o
  -1  -2   7        699.89        793.86        10.13 o
   0  -2   7        558.63        639.44        14.66 o
   1  -2   7         21.07         49.25         9.70 o
   2  -2   7        866.51        827.17        17.00 o
   3  -2   7        328.48        355.92        14.48 o
   4  -2   7        575.13        573.23        21.69 o
   5  -2   7        301.43        290.27        19.00 o
   6  -2   7         18.87         10.68         7.17 o
   7  -2   7          7.79         15.50         7.13 o
   8  -2   7          0.80         -0.47         6.33 o
   9  -2   7         12.02         28.71        10.50 o
  10  -2   7         99.93        111.70        16.17 o
 -15  -1   7          4.71          7.51        10.12 o
 -14  -1   7          3.18         -2.83        10.52 o
 -13  -1   7          1.82          5.99        11.57 o
 -12  -1   7         13.72         15.56        10.76 o
 -11  -1   7        182.02        183.35        23.55 o
 -10  -1   7        262.45        258.61        26.49 o
  -9  -1   7         68.53         62.93        13.79 o
  -8  -1   7        111.71        116.34        20.20 o
  -7  -1   7         34.65         26.71         2.92 o
  -6  -1   7         48.57         70.41        10.65 o
  -5  -1   7         40.84         61.98         9.63 o
  -4  -1   7         30.80         27.31         2.75 o
  -3  -1   7         44.57         64.06         3.73 o
  -2  -1   7        230.72        300.88        12.90 o
  -1  -1   7        220.78        211.89        10.59 o
   0  -1   7        313.39        277.95         9.94 o
   1  -1   7        250.04        240.24         9.38 o
   2  -1   7         59.31         53.75         3.20 o
   3  -1   7        483.50        418.77        11.56 o
   4  -1   7        534.86        661.10        27.02 o
   5  -1   7        311.83        379.71        21.73 o
   6  -1   7         96.44        105.02        13.68 o
   7  -1   7         11.33          5.05         6.21 o
   8  -1   7         34.72         29.58         9.20 o
   9  -1   7         13.48         35.21        11.05 o
 -15   0   7         15.22         11.95         9.60 o
 -14   0   7          6.92         -5.65        12.27 o
 -13   0   7          2.21          7.45        11.33 o
 -12   0   7         20.12         12.49        11.59 o
 -11   0   7         24.56         25.52        11.80 o
 -10   0   7        671.73        674.51        41.64 o
  -9   0   7       1007.90        970.20        47.90 o
  -8   0   7       1128.15       1079.90        46.89 o
  -7   0   7        825.53        767.96        16.73 o
  -6   0   7        186.54        182.34         7.46 o
  -5   0   7        597.74        599.96        19.83 o
  -4   0   7        126.44        134.76         5.76 o
  -3   0   7        884.94        858.41        16.32 o
  -2   0   7       2461.13       2100.82        38.06 o
  -1   0   7        808.80        747.19        21.84 o
   0   0   7         67.82         61.06         7.13 o
   1   0   7         10.83          9.05         1.90 o
   2   0   7         19.24         21.80         5.59 o
   3   0   7       1856.64       1498.26       154.73 o
   4   0   7          4.27          3.27         5.32 o
   5   0   7         97.74         78.92        10.79 o
   6   0   7         67.48         60.24        10.32 o
   7   0   7         17.70         11.88         7.17 o
   8   0   7         34.40         41.74        11.53 o
   9   0   7         98.66        127.51        16.93 o
 -15   1   7          3.52          0.02        11.84 o
 -14   1   7          9.70        -11.44        12.07 o
 -13   1   7          2.77          0.90        11.41 o
 -12   1   7        101.26        126.44        22.61 o
 -11   1   7        233.55        211.36        25.84 o
 -10   1   7        231.24        251.62        26.21 o
  -9   1   7        165.64        191.20        22.27 o
  -8   1   7        976.51       1005.16        45.81 o
  -7   1   7        164.24        160.57        17.49 o
  -6   1   7          1.13          0.88         6.01 o
  -5   1   7        242.13        269.39         8.44 o
  -4   1   7        921.25       1022.68        18.78 o
  -3   1   7        361.08        426.92        22.42 o
  -2   1   7         17.98         16.56         3.31 o
  -1   1   7         29.42         44.89         6.86 o
   0   1   7          3.99          5.14         3.92 o
   1   1   7         72.62         51.58         2.57 o
   2   1   7         46.98         62.41         8.64 o
   3   1   7        315.96        304.96        17.61 o
   4   1   7        107.91        141.37        14.31 o
   5   1   7          1.92          2.74         5.36 o
   6   1   7         10.39          3.34         4.95 o
   7   1   7          0.40         12.07         7.81 o
   8   1   7         36.80         45.61        10.14 o
   9   1   7          2.04          9.78         7.36 o
 -15   2   7          0.50         -0.16        12.15 o
 -14   2   7         52.92         49.00        16.82 o
 -13   2   7          4.81        -10.32        11.50 o
 -12   2   7         26.90         30.77        12.76 o
 -11   2   7          9.27         14.65        11.30 o
 -10   2   7        443.17        407.40        33.52 o
  -9   2   7         10.40         45.79        14.51 o
  -8   2   7         92.61        110.49        17.65 o
  -7   2   7        295.42        292.95        23.53 o
  -6   2   7       1095.89        995.11        22.13 o
  -5   2   7        377.35        356.55        10.24 o
  -4   2   7         35.46         50.65         6.17 o
  -3   2   7        548.63        528.18        14.97 o
  -2   2   7       1071.91       1064.03        11.71 o
  -1   2   7        749.94        682.66        21.60 o
   0   2   7        965.71        891.89        24.94 o
   1   2   7        432.93        358.22        27.00 o
   2   2   7          2.15          1.84         4.04 o
   3   2   7         48.34         54.92         9.73 o
   4   2   7        200.10        189.85        15.43 o
   5   2   7         88.29        106.48        12.38 o
   6   2   7        124.05        132.20        14.78 o
   7   2   7          0.59         -0.32         5.87 o
   8   2   7         18.43          9.57         7.38 o
 -15   3   7         21.38         18.03        12.09 o
 -14   3   7         32.48         15.67        11.75 o
 -13   3   7          2.44         -9.82        11.55 o
 -12   3   7         35.85         46.89        13.77 o
 -11   3   7         78.81         87.50        17.90 o
 -10   3   7          2.65          8.97         9.60 o
  -9   3   7        172.55        201.78        23.30 o
  -8   3   7       1038.39       1072.54        48.06 o
  -7   3   7        104.37        124.08        16.13 o
  -6   3   7          7.01         21.00         5.43 o
  -5   3   7         88.05         77.91         5.30 o
  -4   3   7        119.54        112.99         6.79 o
  -3   3   7        901.82        872.55        20.54 o
  -2   3   7         42.05         37.15         2.59 o
  -1   3   7       3127.32       3115.64        44.65 o
   0   3   7        130.91        171.16        30.05 o
   1   3   7        183.16        145.88        11.66 o
   2   3   7         31.78         24.22         6.05 o
   3   3   7          2.17          1.70         4.73 o
   4   3   7         95.52         73.69        10.63 o
   5   3   7        176.46        164.04        15.56 o
   6   3   7         29.82         14.65         7.13 o
   7   3   7         16.91          1.12         5.59 o
   8   3   7         23.56         31.22         9.53 o
 -15   4   7         42.85         48.98        17.20 o
 -14   4   7          4.21        -10.52        13.32 o
 -13   4   7         33.72         52.23        16.93 o
 -12   4   7          1.03        -12.53        11.05 o
 -11   4   7        371.85        378.94        35.32 o
 -10   4   7         46.54         40.52        13.75 o
  -9   4   7       1170.50       1143.19        53.17 o
  -8   4   7       1277.50       1320.06        54.09 o
  -7   4   7          7.03          0.88         5.00 o
  -6   4   7         31.00         49.45         7.72 o
  -5   4   7         32.38         35.86         4.15 o
  -4   4   7         78.74         90.16         6.45 o
  -3   4   7        447.66        472.39        16.08 o
  -2   4   7          1.25         -1.38         3.12 o
  -1   4   7       1142.45       1055.00        22.45 o
   0   4   7       1000.07        926.47        19.55 o
   1   4   7          1.86          0.80         3.13 o
   2   4   7        167.53        248.23        16.41 o
   4   4   7        180.50        188.31        16.15 o
   5   4   7         73.46         79.43        11.60 o
   6   4   7         11.03         14.29         6.66 o
   7   4   7          0.44         -5.50         7.20 o
   8   4   7          1.08         -5.29         6.48 o
 -15   5   7         78.65         82.59        21.19 o
 -14   5   7          4.79          1.90        14.17 o
 -13   5   7         23.60         15.50        11.10 o
 -12   5   7         82.31         45.39        13.25 o
 -11   5   7         49.06         53.57        15.58 o
 -10   5   7         28.21         37.11        12.31 o
  -9   5   7         13.02          8.16         9.17 o
  -8   5   7        463.86        497.73        34.15 o
  -7   5   7          2.96          2.50         5.22 o
  -6   5   7         62.87         41.81         4.60 o
  -5   5   7        375.04        416.50        12.69 o
  -4   5   7        286.09        254.35        10.83 o
  -3   5   7         44.66         24.77         4.48 o
  -2   5   7        207.80        178.68        10.15 o
  -1   5   7        227.01        217.41         7.75 o
   0   5   7         44.31         65.51         9.83 o
   1   5   7         60.35         59.05         6.43 o
   2   5   7         28.52         29.54        11.72 o
   3   5   7        140.20        146.87        10.88 o
   4   5   7          6.64         30.12         6.57 o
   5   5   7         15.69         15.79         9.85 o
   6   5   7         13.74         13.28        11.19 o
   7   5   7         14.15          9.13         6.48 o
 -15   6   7        327.09        329.16        38.46 o
 -14   6   7         14.15         27.29        14.47 o
 -13   6   7         20.80         -1.23        11.75 o
 -12   6   7         38.16          0.07        11.62 o
 -11   6   7          1.27         -2.76        10.34 o
 -10   6   7        497.65        566.69        40.48 o
  -9   6   7        642.16        630.74        40.34 o
  -8   6   7        819.99        870.76        44.29 o
  -7   6   7        489.65        464.27        21.95 o
  -6   6   7         86.79         94.65         6.89 o
  -5   6   7        179.33        189.84         9.26 o
  -4   6   7         69.39         68.57         6.16 o
  -3   6   7        411.14        384.27        12.95 o
  -2   6   7         13.99          8.26         2.44 o
  -1   6   7          2.71          7.24         2.48 o
   0   6   7        225.77        270.50        21.15 o
   1   6   7         36.29         43.85         6.23 o
   2   6   7         47.71         52.81        12.32 o
   3   6   7        101.53        116.86         9.69 o
   4   6   7          0.63         -1.25         6.10 o
   5   6   7         14.30          7.03         4.79 o
   6   6   7          2.01         15.27        10.34 o
 -15   7   7        432.25        444.34        44.34 o
 -14   7   7          6.11          3.79        10.49 o
 -13   7   7         21.08          5.52        10.12 o
 -12   7   7          4.39          0.00         9.89 o
 -11   7   7         61.79         79.72        17.92 o
 -10   7   7        301.30        315.24        31.20 o
  -9   7   7       1121.54       1149.10        53.87 o
  -8   7   7        100.10        105.32        11.70 o
  -7   7   7        347.00        328.07        19.26 o
  -6   7   7          0.88         10.00         4.51 o
  -5   7   7         23.56         58.49         5.95 o
  -4   7   7         98.28         91.48         6.10 o
  -3   7   7         23.87         21.60         3.28 o
  -2   7   7         60.36         63.22         4.51 o
  -1   7   7         95.30         91.18         8.27 o
   0   7   7          2.31          6.98         4.18 o
   1   7   7         39.24         44.53         6.80 o
   2   7   7          0.90         -1.17         3.49 o
   3   7   7         21.20         62.05         7.99 o
   4   7   7         79.16         69.74        14.73 o
   5   7   7          0.29         11.50        10.79 o
 -15   8   7        487.14        491.03        46.73 o
 -14   8   7        118.62        145.16        26.15 o
 -13   8   7          0.07         -5.94        11.50 o
 -12   8   7         65.39         76.14        18.48 o
 -11   8   7        374.28        375.29        34.72 o
 -10   8   7        118.03        135.83        21.04 o
  -9   8   7        575.41        631.23        41.11 o
  -8   8   7         60.74         49.80         8.87 o
  -7   8   7        271.60        269.61        17.62 o
  -6   8   7        246.36        217.08        12.68 o
  -5   8   7         10.10          8.23         4.18 o
  -4   8   7        286.26        268.59        10.39 o
  -3   8   7        168.07        189.35         9.51 o
  -2   8   7         14.96          5.81         7.56 o
  -1   8   7        225.97        207.09        12.70 o
   0   8   7          3.59          4.50         4.50 o
   1   8   7         31.18         27.10        11.76 o
   2   8   7         24.20         29.45        11.88 o
   3   8   7         10.58          1.23         7.56 o
   4   8   7         50.47         53.93        14.93 o
 -15   9   7        122.70        129.91        24.92 o
 -14   9   7         71.29         36.75        14.82 o
 -13   9   7          4.18         -4.02        10.81 o
 -12   9   7         49.55         57.84        17.51 o
 -11   9   7        305.79        342.71        33.62 o
 -10   9   7         43.29         35.55        11.79 o
  -9   9   7         80.17         83.36        16.30 o
  -8   9   7        248.70        264.58        19.07 o
  -7   9   7         48.64         38.19         5.95 o
  -6   9   7        275.59        261.71        11.85 o
  -5   9   7         73.69         80.82         6.77 o
  -4   9   7        107.04         97.00         7.92 o
  -3   9   7         70.21         87.47         6.93 o
  -2   9   7        152.84        152.54        19.85 o
  -1   9   7         72.21         89.30        17.04 o
   0   9   7         18.93          9.10         8.36 o
   1   9   7          0.05         -2.26         9.98 o
   2   9   7         13.44         10.38         9.82 o
   3   9   7          1.45         10.12        10.41 o
 -14  10   7         14.48          4.91        10.94 o
 -13  10   7          0.02         -7.43         9.37 o
 -12  10   7        210.73        198.18        27.20 o
 -11  10   7        155.42        137.63        20.78 o
 -10  10   7          3.56         -3.37         6.81 o
  -9  10   7        213.80        236.75        17.57 o
  -8  10   7        302.31        298.74        15.85 o
  -7  10   7          1.33          0.88         3.88 o
  -6  10   7        258.36        261.30        20.47 o
  -5  10   7         82.77         96.44         8.91 o
  -4  10   7         33.78         39.56         6.96 o
  -3  10   7        129.67        144.42        20.79 o
  -2  10   7         37.21         37.59        12.04 o
  -1  10   7        175.27        155.45        22.72 o
   0  10   7        158.10        186.09        23.99 o
   1  10   7         65.16         92.15        18.54 o
   2  10   7         12.99          4.46        10.41 o
 -14  11   7          0.01         11.82        11.71 o
 -13  11   7         26.10         25.91        10.92 o
 -12  11   7         24.79          5.17         7.26 o
 -11  11   7         37.29         36.30        11.00 o
 -10  11   7        126.21        138.47        14.86 o
  -9  11   7         48.13         52.56         7.64 o
  -8  11   7        199.12        193.88        16.45 o
  -7  11   7          1.22          8.29         7.06 o
  -6  11   7        166.20        174.02        12.31 o
  -5  11   7        198.77        200.57        12.58 o
  -4  11   7         10.83         -1.17         8.37 o
  -3  11   7         32.40         28.55        12.74 o
  -2  11   7        164.54        189.99        25.41 o
  -1  11   7          4.33          2.33         9.24 o
   0  11   7         56.61         85.01        19.02 o
   1  11   7         25.31         32.31        15.56 o
 -14  12   7         35.60         38.15        15.38 o
 -13  12   7          0.14          3.21         7.38 o
 -12  12   7         20.40         10.97        11.13 o
 -11  12   7          2.41         -9.98        11.62 o
 -10  12   7        130.10        140.67        20.65 o
  -9  12   7         85.54        103.20        15.79 o
  -8  12   7        147.41        158.12        15.16 o
  -7  12   7         13.85         21.49         7.49 o
  -6  12   7         61.79         76.86        10.53 o
  -5  12   7         11.19          5.64         6.82 o
  -4  12   7          0.00         -0.16         9.46 o
  -3  12   7          4.22          0.22         9.98 o
  -2  12   7         27.90         46.83        15.65 o
  -1  12   7         14.82          8.74        11.73 o
 -12  13   7          4.64          7.18        10.61 o
 -11  13   7          4.87         -5.69        11.12 o
 -10  13   7         11.95         11.23         8.68 o
  -9  13   7          9.07         14.92         7.22 o
  -8  13   7          4.34         10.41        12.48 o
  -7  13   7         30.90         42.60        18.67 o
  -6  13   7         42.15         49.47         9.09 o
  -5  13   7          1.20         10.43         8.19 o
  -4  13   7          1.20          2.52         6.65 o
  -3  13   7          7.68         19.87        13.30 o
 -10  14   7          0.31          8.68        10.34 o
  -9  14   7         16.35          6.73         6.83 o
  -8  14   7         64.02         68.13        10.89 o
  -7  14   7         47.26         51.32         9.23 o
  -6  14   7         81.69        116.54        23.08 o
  -5  14   7          0.41         -2.15         9.49 o
  -8  15   7         67.67         55.43        12.02 o
   0 -16   8         17.37         19.65         6.60 o
   1 -16   8          8.55         31.28        11.01 o
   2 -16   8         28.48         38.59        11.84 o
   3 -16   8          0.63         11.55         8.45 o
  -4 -15   8         10.75         16.37        10.68 o
  -3 -15   8         19.90         13.91         9.75 o
  -2 -15   8         79.29         74.61        10.25 o
  -1 -15   8          3.54         22.71         6.93 o
   0 -15   8          3.75          8.09         6.08 o
   1 -15   8          2.97         10.14         8.37 o
   2 -15   8         31.11         28.44        10.02 o
   3 -15   8         22.79          7.11         7.72 o
   4 -15   8          7.36         15.38         9.40 o
   5 -15   8         23.42         32.63        10.45 o
   6 -15   8         40.64         63.22        13.64 o
   7 -15   8         38.64         38.48        11.48 o
  -6 -14   8          0.03         -2.49         7.98 o
  -5 -14   8         20.65         -0.32         8.43 o
  -4 -14   8          2.69          3.64         5.10 o
  -3 -14   8          4.18          7.49         4.92 o
  -2 -14   8          0.07          2.17         4.84 o
  -1 -14   8         50.72         57.07         8.54 o
   0 -14   8          3.33          1.31        16.95 o
   1 -14   8          0.22         -5.66         6.17 o
   2 -14   8        103.14        103.13        15.12 o
   3 -14   8          0.62          4.85         7.83 o
   4 -14   8         54.86         62.82        13.75 o
   5 -14   8         58.42         60.46        12.40 o
   6 -14   8         27.83         21.62         8.74 o
   7 -14   8         21.07         16.97         9.22 o
   8 -14   8         28.61         21.66         9.13 o
  -6 -13   8          0.36         -3.90        17.53 o
  -5 -13   8         11.17          5.93        10.29 o
  -4 -13   8         17.19         15.09         5.99 o
  -3 -13   8          0.04          8.49         5.33 o
  -2 -13   8         65.16         65.26         8.89 o
  -1 -13   8        681.90        694.37        25.75 o
   0 -13   8         97.91         84.78        17.21 o
   1 -13   8          0.81        -14.35         7.17 o
   2 -13   8         24.27         32.43         9.64 o
   3 -13   8         68.76         39.71        10.03 o
   4 -13   8         98.15         92.19        14.44 o
   5 -13   8          7.62          8.81         6.88 o
   6 -13   8         35.02         31.44        10.11 o
   7 -13   8        290.42        318.11        26.35 o
   8 -13   8          3.94         -3.84         6.70 o
   9 -13   8          6.05         -2.36         7.00 o
  -7 -12   8          1.87         -3.72         5.12 o
  -6 -12   8         24.65         14.91        13.74 o
  -5 -12   8          2.35         -2.56         5.46 o
  -4 -12   8         83.14         76.65         9.20 o
  -3 -12   8          4.63          8.59         5.11 o
  -2 -12   8         51.74         48.77         7.71 o
  -1 -12   8        506.53        529.31        21.26 o
   0 -12   8        120.94        140.47        17.52 o
   1 -12   8         45.10         24.36         5.85 o
   2 -12   8          2.35         -0.32         6.52 o
   3 -12   8         18.28         14.15         7.44 o
   4 -12   8         19.84         16.71         7.76 o
   5 -12   8        239.50        252.69        21.73 o
   6 -12   8         77.54         62.93        11.91 o
   7 -12   8         14.12         10.50         7.33 o
   8 -12   8          0.05         -6.73         7.38 o
   9 -12   8          3.59          4.48         6.44 o
  -8 -11   8         94.60         92.54        11.31 o
  -7 -11   8        109.71        122.90        12.17 o
  -6 -11   8         28.17         22.10         6.61 o
  -5 -11   8          1.34          0.29         4.44 o
  -4 -11   8         25.35         27.29         5.88 o
  -3 -11   8         42.51         40.78         7.69 o
  -2 -11   8         71.73         65.02        12.00 o
  -1 -11   8         19.84         21.94         5.32 o
   0 -11   8         34.64         30.37         5.77 o
   1 -11   8          5.68          1.08         4.45 o
   2 -11   8         46.56         51.27        10.32 o
   3 -11   8        236.36        240.94        20.32 o
   4 -11   8         19.66         23.09         4.42 o
   5 -11   8        362.99        355.12        15.13 o
   6 -11   8        195.86        174.07        11.54 o
   7 -11   8         25.74         17.33         4.81 o
   8 -11   8         67.29         65.64         8.01 o
   9 -11   8          2.71         15.12         7.58 o
  10 -11   8          4.44          7.45         6.82 o
  -9 -10   8         28.65         49.61        12.00 o
  -8 -10   8        292.80        271.87        17.47 o
  -7 -10   8         22.02         15.21         5.59 o
  -6 -10   8         34.69         30.25         6.58 o
  -5 -10   8          7.62         12.00         7.50 o
  -4 -10   8         12.82         10.54         4.39 o
  -3 -10   8        100.53        118.62         9.66 o
  -2 -10   8         90.64        106.79        10.63 o
  -1 -10   8         11.39         17.88         4.76 o
   0 -10   8        190.86        189.81        11.58 o
   1 -10   8         94.68         89.38         6.99 o
   2 -10   8         19.12         22.93         4.84 o
   3 -10   8         47.69         42.20         5.17 o
   4 -10   8         38.36         42.37         5.65 o
   5 -10   8         97.98         97.76         8.42 o
   6 -10   8         53.93         49.71         6.42 o
   7 -10   8        140.85        136.83        10.53 o
   8 -10   8        159.32        153.58        11.60 o
   9 -10   8         16.54         46.31        11.64 o
  10 -10   8         11.08         13.18         8.34 o
 -10  -9   8        185.07        204.19        15.22 o
  -9  -9   8        201.17        200.59        14.93 o
  -8  -9   8        180.86        192.59        13.78 o
  -7  -9   8        165.38        160.53        11.22 o
  -6  -9   8         58.62         52.18         6.08 o
  -5  -9   8          2.68          6.71         3.19 o
  -4  -9   8         17.47         19.65         4.70 o
  -3  -9   8        121.45        106.92         8.81 o
  -2  -9   8        507.52        542.68        17.37 o
  -1  -9   8         85.60         81.63         5.90 o
   0  -9   8         11.27         16.86         3.04 o
   1  -9   8        243.16        249.23        10.47 o
   2  -9   8          1.11          9.58         4.09 o
   3  -9   8          9.71          5.45         2.83 o
   4  -9   8        628.27        605.36        18.64 o
   5  -9   8          6.39         13.42         4.35 o
   6  -9   8        203.67        196.67        11.73 o
   7  -9   8         16.58         33.74         6.00 o
   8  -9   8        139.81        158.59        16.82 o
   9  -9   8         51.03         64.11        12.40 o
  10  -9   8         21.67         28.08         9.49 o
 -11  -8   8         12.47          6.91        19.21 o
 -10  -8   8        160.72        179.39        14.04 o
  -9  -8   8        175.72        195.40        14.05 o
  -8  -8   8         16.92         11.31         4.34 o
  -7  -8   8         84.90         88.07         6.71 o
  -6  -8   8         73.21         82.24         6.04 o
  -5  -8   8         26.81         33.08         4.06 o
  -4  -8   8        485.57        532.16        18.72 o
  -3  -8   8        210.61        222.15        12.75 o
  -2  -8   8         81.79         98.67         6.38 o
  -1  -8   8          7.07          7.99         2.75 o
   0  -8   8         12.11         13.83         3.40 o
   1  -8   8        241.12        249.89        12.74 o
   2  -8   8         70.93         72.85         9.71 o
   3  -8   8         24.71         25.87         4.65 o
   4  -8   8        596.54        569.04        17.74 o
   5  -8   8          0.03          0.66         2.99 o
   6  -8   8        215.96        191.34        11.41 o
   7  -8   8        128.98        118.64         9.35 o
   8  -8   8        114.24        135.68        15.85 o
   9  -8   8          9.17         28.17        10.49 o
  10  -8   8         10.63         25.52         9.58 o
 -11  -7   8         17.45         15.84         6.02 o
 -10  -7   8         13.94          6.17         5.57 o
  -9  -7   8        479.00        493.92        17.70 o
  -8  -7   8         41.69         38.33         5.65 o
  -7  -7   8         79.87         70.63         5.91 o
  -6  -7   8        506.23        504.88        18.12 o
  -5  -7   8        303.65        315.78        10.25 o
  -4  -7   8         59.79         68.77         7.03 o
  -3  -7   8        338.58        354.31        11.48 o
  -2  -7   8        637.96        639.11        14.47 o
  -1  -7   8        623.53        668.37        14.68 o
   0  -7   8         57.46         42.43         3.83 o
   1  -7   8        618.63        531.85        12.38 o
   2  -7   8         37.68         29.53         4.45 o
   3  -7   8         22.45          6.54         4.82 o
   4  -7   8         31.89         26.94         4.59 o
   5  -7   8        238.46        225.29        11.52 o
   6  -7   8          4.61          4.78         3.35 o
   7  -7   8        591.66        591.54        29.51 o
   8  -7   8          7.54         10.94         7.27 o
   9  -7   8          0.03         18.77         8.79 o
  10  -7   8          8.86         16.87         9.08 o
 -12  -6   8          0.12        -13.45         9.45 o
 -11  -6   8         16.49          7.14         5.53 o
 -10  -6   8         28.37         23.46         5.69 o
  -9  -6   8        140.85        128.16         9.35 o
  -8  -6   8        280.56        245.98        12.06 o
  -7  -6   8          4.14         -6.85         3.69 o
  -6  -6   8         42.41         36.11         4.08 o
  -5  -6   8         45.51         33.38         3.78 o
  -4  -6   8        442.43        420.44        12.05 o
  -3  -6   8        613.73        567.61        12.12 o
  -2  -6   8       1217.61       1242.02        19.05 o
  -1  -6   8        312.15        335.70         9.58 o
   0  -6   8        130.85        155.40         6.45 o
   1  -6   8         82.28        109.68         8.86 o
   2  -6   8        234.09        214.34        10.02 o
   3  -6   8        106.02         93.27         7.28 o
   4  -6   8         45.10         31.61         7.80 o
   5  -6   8         95.47         70.86         6.61 o
   6  -6   8          0.02          3.29         6.21 o
   7  -6   8        788.80        812.79        35.30 o
   8  -6   8          2.34         22.13         8.66 o
   9  -6   8          4.55         17.85         9.35 o
  10  -6   8          1.49          6.48         7.27 o
 -13  -5   8        100.42        109.10        17.90 o
 -12  -5   8          0.69        -12.51         9.78 o
 -11  -5   8        104.92        134.33        13.31 o
 -10  -5   8         78.13         80.73        10.26 o
  -9  -5   8         16.53          6.83         4.69 o
  -8  -5   8        926.25        838.66        27.01 o
  -7  -5   8         95.62         95.96         7.84 o
  -6  -5   8        245.98        220.38         8.77 o
  -5  -5   8        208.28        203.51         8.93 o
  -4  -5   8          8.53          6.69         2.29 o
  -3  -5   8        213.74        220.85         7.48 o
  -2  -5   8        159.93        149.49         6.40 o
  -1  -5   8        622.76        569.07        11.64 o
   0  -5   8       2856.79       2645.35        24.22 o
   1  -5   8          4.15         10.49         3.45 o
   2  -5   8        279.81        268.66        11.04 o
   3  -5   8         25.96         22.57         4.41 o
   4  -5   8         98.27         93.26         7.10 o
   5  -5   8        234.67        227.49        10.90 o
   6  -5   8        128.69        122.53        14.17 o
   7  -5   8         33.82         44.87        10.59 o
   8  -5   8         52.49         53.96        11.33 o
   9  -5   8          0.02         26.15         9.53 o
 -13  -4   8          0.99         -0.44         6.46 o
 -12  -4   8          7.30          5.04         7.05 o
 -11  -4   8        133.68        152.45        21.84 o
 -10  -4   8         30.38         31.42        11.05 o
  -9  -4   8          0.86          0.85         8.37 o
  -8  -4   8         21.53         30.10         8.63 o
  -7  -4   8        189.73        220.82        20.09 o
  -6  -4   8         67.50         59.36        12.23 o
  -5  -4   8         12.77          9.27         7.88 o
  -4  -4   8         15.01         21.86         3.16 o
  -3  -4   8        299.77        285.15         9.25 o
  -2  -4   8         88.77        125.70         4.85 o
  -1  -4   8         92.41         90.17         4.59 o
   0  -4   8         93.07         81.88         4.31 o
   1  -4   8         49.83         40.50         4.91 o
   2  -4   8        120.07        107.67         7.20 o
   3  -4   8         63.74         64.09         6.00 o
   4  -4   8        223.68        222.34        10.40 o
   5  -4   8        288.41        304.04        19.74 o
   6  -4   8        581.03        559.88        28.32 o
   7  -4   8        306.88        350.94        24.65 o
   8  -4   8          1.75          0.52         6.03 o
   9  -4   8         30.82         43.15        12.02 o
 -14  -3   8        101.71         96.03        19.92 o
 -13  -3   8          0.03        -16.87        11.57 o
 -12  -3   8         52.82         55.52        14.91 o
 -11  -3   8          0.80          0.85         7.83 o
 -10  -3   8         13.66         10.94         9.87 o
  -9  -3   8         73.71         69.12        14.38 o
  -8  -3   8         57.15         32.13         8.75 o
  -7  -3   8        583.92        588.06        32.23 o
  -6  -3   8        135.73        132.85        15.05 o
  -5  -3   8        167.37        158.83        10.94 o
  -4  -3   8          0.06         -0.70         3.92 o
  -3  -3   8         17.57         20.66         1.99 o
  -2  -3   8          0.30          2.12         1.40 o
  -1  -3   8        394.78        382.70        10.03 o
   0  -3   8        175.85        204.26        11.92 o
   1  -3   8       1778.39       1831.57        50.36 o
   2  -3   8        233.00        246.20        10.64 o
   3  -3   8        126.73        113.68         7.27 o
   4  -3   8        767.72        707.23        17.59 o
   5  -3   8        148.66        145.97        14.65 o
   6  -3   8        485.52        523.39        27.34 o
   7  -3   8         18.23         19.94         7.85 o
   8  -3   8         75.34        110.85        15.11 o
   9  -3   8         54.07         60.62        12.44 o
 -15  -2   8         18.15          5.41         8.61 o
 -14  -2   8          5.88          3.32         9.75 o
 -13  -2   8         65.56         46.38        14.13 o
 -12  -2   8          0.45         -3.81         8.07 o
 -11  -2   8          6.06         -2.67         7.87 o
 -10  -2   8         22.06         21.98        10.77 o
  -9  -2   8          8.15         12.94         8.90 o
  -8  -2   8         15.74          1.82         6.84 o
  -7  -2   8        318.58        297.38        23.25 o
  -6  -2   8         39.04         54.61        10.92 o
  -5  -2   8         69.37         53.28         9.66 o
  -4  -2   8        101.33         90.17         4.18 o
  -3  -2   8         71.36         83.65         3.97 o
  -2  -2   8       1051.40       1040.10        11.64 o
  -1  -2   8         59.03         51.33         2.80 o
   0  -2   8        526.07        504.04        14.38 o
   1  -2   8        676.00        684.23        16.99 o
   2  -2   8          1.47         55.17        12.90 o
   3  -2   8         21.89         60.41        11.71 o
   4  -2   8        682.10        639.57        27.00 o
   5  -2   8         32.41         20.47         6.26 o
   6  -2   8        160.73        139.89        15.16 o
   7  -2   8         28.48         25.30         8.55 o
   8  -2   8          1.79         31.22        10.36 o
   9  -2   8         11.80         21.73         9.33 o
 -15  -1   8          7.85          3.83         9.94 o
 -14  -1   8          1.37         -3.21        10.49 o
 -13  -1   8        119.08        105.44        19.44 o
 -12  -1   8         10.80          4.40         9.02 o
 -11  -1   8         55.77         46.71        13.03 o
 -10  -1   8          0.54         -5.61         9.73 o
  -9  -1   8         38.97         61.51        13.88 o
  -8  -1   8        121.56         91.63        15.36 o
  -7  -1   8        256.57        252.06        21.33 o
  -6  -1   8       1836.54       1864.29        38.03 o
  -5  -1   8       2601.91       2549.29        60.28 o
  -4  -1   8         45.43         48.43         3.67 o
  -2  -1   8        658.50        670.69        25.98 o
  -1  -1   8        393.57        394.15        19.43 o
   0  -1   8        236.08        214.98        11.19 o
   1  -1   8          0.63          1.24         2.65 o
   2  -1   8         49.70         44.80         7.92 o
   3  -1   8        145.25        158.37        13.88 o
   4  -1   8        330.97        351.30        20.99 o
   5  -1   8         25.53         28.52         7.58 o
   6  -1   8          7.59          8.34         6.39 o
   7  -1   8        255.50        286.73        22.67 o
   8  -1   8          6.55          7.35         6.91 o
   9  -1   8          0.23         -8.74         7.11 o
 -15   0   8          0.00         -2.65        11.64 o
 -14   0   8         41.95         31.35        12.99 o
 -13   0   8        562.25        610.06        46.29 o
 -12   0   8          2.63          0.79         9.15 o
 -11   0   8          9.38          5.02        10.49 o
 -10   0   8        237.69        193.26        22.83 o
  -9   0   8         81.51         88.31        15.72 o
  -8   0   8          4.92          7.24         7.74 o
  -7   0   8        142.91        148.10         8.64 o
  -6   0   8        922.99        949.25        27.22 o
  -5   0   8        730.14        666.18        13.92 o
  -4   0   8        710.16        665.47        18.92 o
  -3   0   8        322.62        265.38         9.99 o
  -2   0   8        690.02        562.94        44.18 o
  -1   0   8          9.37         14.58         4.95 o
   0   0   8        210.12        204.45        13.19 o
   1   0   8          2.24          8.27         4.44 o
   2   0   8         80.28         68.37         9.71 o
   3   0   8          2.96         16.80         6.28 o
   4   0   8        128.64        118.20        12.74 o
   5   0   8        167.25        160.03        15.65 o
   6   0   8         28.61         24.40         7.56 o
   7   0   8         73.48         65.71        12.63 o
   8   0   8          0.20          5.58         7.36 o
 -15   1   8          1.45          4.24        11.44 o
 -14   1   8         82.30         64.16        18.39 o
 -13   1   8        361.24        338.31        34.98 o
 -12   1   8          0.44          1.90        11.14 o
 -11   1   8        316.99        274.37        29.27 o
 -10   1   8        310.48        289.18        28.01 o
  -9   1   8        128.54        121.03        17.92 o
  -8   1   8       1065.56       1069.79        47.34 o
  -7   1   8       1028.01        948.37        41.78 o
  -6   1   8        289.37        267.82        11.86 o
  -5   1   8        412.45        390.13        10.45 o
  -4   1   8         34.79         40.69         4.54 o
  -3   1   8        158.82        142.68         8.09 o
  -2   1   8        296.66        224.74        18.67 o
  -1   1   8        140.40         91.21        15.88 o
   0   1   8       1253.03       1202.64        30.41 o
   1   1   8         36.63         38.75         6.80 o
   2   1   8        159.92        146.73        12.71 o
   3   1   8         59.44         59.87         9.89 o
   4   1   8         77.26         55.41         9.73 o
   5   1   8         58.05         48.04         9.53 o
   6   1   8         11.92         16.64         7.27 o
   7   1   8         43.72         35.61         9.35 o
   8   1   8         14.43         12.45         9.20 o
 -15   2   8         32.78         25.92        14.64 o
 -14   2   8          2.21          2.78        11.95 o
 -13   2   8        256.35        221.43        28.71 o
 -12   2   8        216.71        216.83        28.06 o
 -11   2   8         27.67         28.12        13.01 o
 -10   2   8        355.48        306.13        29.65 o
  -9   2   8         11.26         12.47         9.40 o
  -8   2   8       2262.02       2364.03        70.84 o
  -7   2   8       1368.34       1301.67        49.14 o
  -6   2   8         25.19         23.14         4.27 o
  -5   2   8        207.10        202.24         8.05 o
  -4   2   8        603.37        608.62        20.10 o
  -2   2   8         22.67         86.58         5.13 o
  -1   2   8        533.30        514.41        52.29 o
   0   2   8         27.70         26.21         5.61 o
   1   2   8        110.27        100.85        10.09 o
   2   2   8         16.35         18.79         6.23 o
   3   2   8         91.25         91.38        11.44 o
   4   2   8          9.47         10.99         5.87 o
   5   2   8          0.75         -4.76         7.20 o
   6   2   8         13.33          4.93         6.23 o
   7   2   8         10.66          9.44         7.98 o
   8   2   8          4.89          3.41         7.02 o
 -15   3   8         92.51        110.71        23.37 o
 -14   3   8          8.66         -3.72        13.08 o
 -13   3   8        443.33        478.83        41.55 o
 -12   3   8        389.03        365.00        36.58 o
 -11   3   8         17.76         12.45         9.48 o
 -10   3   8          0.27          0.78         8.92 o
  -9   3   8         75.16        100.78        17.98 o
  -8   3   8         75.15         89.41        15.79 o
  -7   3   8       1556.97       1523.96        37.22 o
  -6   3   8         27.90         40.05         5.24 o
  -5   3   8        701.62        672.92        15.01 o
  -4   3   8        263.41        267.15        12.53 o
  -3   3   8          4.16          0.32         3.10 o
  -2   3   8        459.00        436.37        12.85 o
  -1   3   8       1417.36       1419.22        26.41 o
   0   3   8        563.26        594.78        19.85 o
   1   3   8        425.17        443.17        20.57 o
   2   3   8         42.06         42.25         8.01 o
   3   3   8        175.90        183.37        15.59 o
   4   3   8          5.20         -6.84         6.17 o
   5   3   8         40.96         30.70         8.23 o
   6   3   8         66.19         80.95        13.05 o
   7   3   8         33.67         22.02         8.46 o
 -15   4   8         29.08         15.94        13.45 o
 -14   4   8        135.12         98.54        22.05 o
 -13   4   8         66.68         61.24        17.22 o
 -12   4   8          9.07         12.07        10.07 o
 -11   4   8         16.27          5.96         9.17 o
 -10   4   8         46.70         50.35        15.03 o
  -9   4   8        377.52        371.68        31.96 o
  -8   4   8       1444.98       1514.60        57.74 o
  -7   4   8       1059.53       1081.14        40.48 o
  -6   4   8        780.26        785.00        17.68 o
  -4   4   8         34.75         44.98         5.58 o
  -3   4   8         14.62          0.81         4.96 o
  -2   4   8        116.03        101.12         8.23 o
  -1   4   8        204.32        203.46        10.86 o
   0   4   8        417.77        428.42        15.91 o
   1   4   8        182.69        169.53        10.55 o
   2   4   8        219.58        292.36        18.52 o
   3   4   8         15.87         24.47         7.13 o
   4   4   8         25.84         56.27        10.58 o
   5   4   8          1.76         -7.80         7.18 o
   6   4   8         10.64          6.71         6.17 o
   7   4   8          0.41        -12.67         8.63 o
 -15   5   8          1.32         -3.54        12.20 o
 -14   5   8        175.24        166.82        27.51 o
 -13   5   8          3.27        -16.24        14.75 o
 -12   5   8         69.23         79.50        18.28 o
 -11   5   8        333.97        379.21        34.80 o
 -10   5   8          0.15         -3.47         8.39 o
  -9   5   8         56.02         56.78        14.22 o
  -8   5   8        569.79        538.40        24.62 o
  -7   5   8          6.19          0.96         5.30 o
  -6   5   8        504.13        520.36        15.07 o
  -5   5   8         12.77         20.02         4.19 o
  -4   5   8        984.29        917.63        20.67 o
  -3   5   8         29.25         18.42         4.41 o
  -2   5   8         89.23        121.00         9.34 o
  -1   5   8         13.86         19.72         4.72 o
   0   5   8        106.21        106.07         8.66 o
   1   5   8         46.40         50.72         6.65 o
   2   5   8        244.26        227.36        13.28 o
   3   5   8         20.63         32.08         6.05 o
   4   5   8          7.51         10.58        10.12 o
   5   5   8         17.91         23.99         6.40 o
   6   5   8          1.02          1.70         6.53 o
 -15   6   8         99.42         88.67        21.66 o
 -14   6   8         31.14         36.24        14.82 o
 -13   6   8        151.06        146.51        24.18 o
 -12   6   8         10.60          5.07         9.66 o
 -11   6   8        292.77        316.71        33.33 o
 -10   6   8        103.80        126.99        21.21 o
  -9   6   8         78.96         70.31        15.14 o
  -8   6   8        361.08        364.78        21.21 o
  -7   6   8        104.39         95.50        10.64 o
  -6   6   8        126.11        145.47         8.99 o
  -5   6   8        259.56        201.77        10.87 o
  -4   6   8        115.49        101.89         7.87 o
  -3   6   8         10.23          7.20         4.30 o
  -2   6   8         80.73         73.49         5.56 o
  -1   6   8        111.61        119.10         9.52 o
   0   6   8        165.23        180.72        11.46 o
   1   6   8          0.15         13.72         7.75 o
   2   6   8         33.80         31.87         5.85 o
   3   6   8        174.42        191.70        13.01 o
   4   6   8          0.60          2.36         6.49 o
   5   6   8         18.08          5.79        18.68 o
 -15   7   8         55.40         60.86        18.81 o
 -14   7   8          5.14         -0.63        12.60 o
 -13   7   8        323.65        343.83        38.26 o
 -12   7   8         76.08        100.74        20.70 o
 -11   7   8        184.48        191.15        26.82 o
 -10   7   8        101.42        109.42        19.71 o
  -9   7   8         20.13         22.72        10.47 o
  -8   7   8        117.45        132.24        13.11 o
  -7   7   8         63.10         58.87         9.09 o
  -6   7   8         37.72         32.95         5.94 o
  -5   7   8        325.81        332.28        14.89 o
  -4   7   8         20.72         13.89         3.16 o
  -3   7   8        133.14        131.06         6.97 o
  -2   7   8          2.74         -9.72         5.09 o
  -1   7   8         15.17         11.70         4.63 o
   0   7   8        100.29         89.77         8.80 o
   1   7   8         59.25         73.24        13.82 o
   2   7   8          0.69         15.00        14.12 o
   3   7   8         73.82         71.37         8.73 o
   4   7   8          6.18         11.17         9.87 o
 -15   8   8         43.04         24.83        15.23 o
 -14   8   8        239.97        290.05        35.57 o
 -13   8   8          0.31        -19.49        13.99 o
 -12   8   8         21.08         22.63        11.93 o
 -11   8   8        158.09        167.14        24.58 o
 -10   8   8         69.03         76.34        16.60 o
  -9   8   8         41.35         40.88        13.14 o
  -8   8   8         42.26         28.53         7.35 o
  -7   8   8        138.95        146.02        13.67 o
  -6   8   8        129.39        121.23         8.49 o
  -5   8   8          0.60         -6.81         3.68 o
  -4   8   8        149.99        136.93         8.98 o
  -3   8   8         21.90         20.14         4.06 o
  -2   8   8         13.27          9.61        14.43 o
  -1   8   8          3.41          2.40         4.31 o
   0   8   8         22.95         16.89         5.39 o
   1   8   8        150.87        159.02        21.06 o
   2   8   8         34.62         46.24        14.49 o
   3   8   8         45.47         58.55        16.68 o
 -15   9   8        138.59        163.14        27.90 o
 -14   9   8        177.32        177.30        28.32 o
 -13   9   8         85.73         92.51        20.32 o
 -12   9   8         25.08         24.20        13.10 o
 -11   9   8         53.33         48.15        14.42 o
 -10   9   8         13.36          9.58         9.76 o
  -9   9   8          0.02         -2.88         6.01 o
  -8   9   8          0.04        -10.05         6.97 o
  -7   9   8        411.16        413.13        17.70 o
  -6   9   8         28.72         25.89         4.49 o
  -5   9   8        177.30        184.56         9.96 o
  -4   9   8        356.14        367.73        14.64 o
  -3   9   8          0.13          3.90         4.82 o
  -2   9   8         31.23         48.31        13.45 o
  -1   9   8          1.07         10.43         8.55 o
   0   9   8          5.83          4.02         8.99 o
   1   9   8         75.67         70.75        16.03 o
   2   9   8         10.33         11.62         9.73 o
 -14  10   8          9.41          3.21        10.03 o
 -13  10   8         63.27         46.11        16.80 o
 -12  10   8          0.97        -18.68        11.91 o
 -11  10   8        144.41        175.23        25.48 o
 -10  10   8         63.54         55.60         9.60 o
  -9  10   8         39.80         43.97         7.76 o
  -8  10   8         81.95         88.95         9.03 o
  -7  10   8         19.50         14.46         6.09 o
  -6  10   8         32.62         35.71         6.34 o
  -5  10   8         27.46         37.70         6.29 o
  -4  10   8         49.15         37.79        13.34 o
  -3  10   8         48.48         60.23        15.30 o
  -2  10   8          0.02         17.24        12.11 o
  -1  10   8          7.23         38.86        13.30 o
   0  10   8         92.98        100.11        19.76 o
   1  10   8          0.22         -4.76         8.88 o
 -14  11   8         11.60        -16.30        12.24 o
 -13  11   8          6.68         -4.30        16.25 o
 -12  11   8         11.44         14.53         7.24 o
 -11  11   8        198.52        189.86        17.79 o
 -10  11   8          2.59         -5.05         6.79 o
  -9  11   8          8.87          0.56         6.77 o
  -8  11   8         78.47         71.02        10.87 o
  -7  11   8          0.25         -4.24         5.74 o
  -6  11   8        448.74        444.85        19.29 o
  -5  11   8        145.20        154.98        16.21 o
  -4  11   8         49.14         56.47        16.21 o
  -3  11   8         11.91         14.44        11.79 o
  -2  11   8         23.35         34.83        14.73 o
  -1  11   8          0.40         33.70        13.88 o
 -14  12   8          5.92         -1.35         8.74 o
 -13  12   8          1.05         -9.60        10.52 o
 -12  12   8          0.71          7.49         8.93 o
 -11  12   8         22.69         27.67        11.77 o
 -10  12   8          3.09         -6.88         9.87 o
  -9  12   8          0.43          4.23         8.24 o
  -8  12   8         63.68         65.92        11.24 o
  -7  12   8          4.30          5.59         5.88 o
  -6  12   8        295.26        326.96        24.26 o
  -5  12   8        149.13        163.26        17.77 o
  -4  12   8         18.54         15.41        12.40 o
  -3  12   8          3.57         14.13        12.45 o
  -2  12   8          7.46         28.91        15.12 o
 -11  13   8         31.01         28.64        12.00 o
 -10  13   8          3.84          6.37         9.29 o
  -9  13   8         46.37         49.32        10.08 o
  -8  13   8         22.42         26.19         8.09 o
  -7  13   8          0.04          4.61         9.85 o
  -6  13   8         13.94         26.13        12.99 o
  -5  13   8         57.57         57.35        12.42 o
  -4  13   8          5.44         38.44        14.29 o
 -10  14   8          9.39         42.67        12.96 o
  -9  14   8         28.71         41.64        12.47 o
  -8  14   8          4.36          6.68         6.71 o
  -3 -15   9          1.00          6.59         8.09 o
  -2 -15   9         15.05         22.12         6.94 o
  -1 -15   9         34.39         33.31         7.58 o
   0 -15   9         71.36         97.03        11.63 o
   1 -15   9          1.04         19.20         9.40 o
   2 -15   9          4.77         10.47         8.34 o
   3 -15   9          4.23          3.34         7.78 o
   4 -15   9         61.57         44.27        12.85 o
   5 -15   9          0.52         -5.78         8.19 o
  -6 -14   9          9.70         13.48        10.00 o
  -5 -14   9        165.73        122.51        19.65 o
  -4 -14   9          0.47         -1.35         5.98 o
  -3 -14   9          0.17         -3.49         4.94 o
  -2 -14   9         27.13         29.24         7.20 o
  -1 -14   9         38.72         38.74        19.76 o
   0 -14   9         61.85         56.53        15.47 o
   1 -14   9         48.50         58.76        12.69 o
   2 -14   9          2.33         -2.40         7.35 o
   3 -14   9        196.70        183.51        21.21 o
   4 -14   9         49.67         47.70        11.98 o
   5 -14   9          4.07          1.90         7.31 o
   6 -14   9         30.24         21.62         9.28 o
   7 -14   9          5.73          3.25         7.26 o
   8 -14   9        121.53        113.14        17.45 o
  -7 -13   9        126.47        113.70        19.73 o
  -6 -13   9          0.20          3.91         5.79 o
  -5 -13   9        152.95        171.32        14.64 o
  -4 -13   9         32.94         55.85        19.89 o
  -3 -13   9          0.72          1.71         5.25 o
  -2 -13   9         33.37         33.52         7.38 o
  -1 -13   9        197.72        221.11        15.16 o
   0 -13   9        105.49        108.16        10.75 o
   1 -13   9         75.48         64.50        14.62 o
   2 -13   9         12.96          0.65         7.26 o
   3 -13   9        142.34        174.38        19.37 o
   4 -13   9          0.08          6.24         6.37 o
   5 -13   9         12.63         15.97         8.43 o
   6 -13   9        128.54        125.56        17.33 o
   7 -13   9         92.23         88.99        15.20 o
   8 -13   9          8.02          6.32         7.27 o
  -8 -12   9          4.33        -16.55        12.07 o
  -7 -12   9        157.84        141.42        13.68 o
  -6 -12   9         38.14         28.36         7.05 o
  -5 -12   9          8.53          0.92         6.60 o
  -4 -12   9         52.68         54.32         8.44 o
  -3 -12   9          1.81         -2.28         4.81 o
  -2 -12   9         76.76         88.40         9.72 o
  -1 -12   9        471.76        520.45        21.34 o
   0 -12   9         54.96         48.68        16.74 o
   1 -12   9         37.95         26.67         5.71 o
   2 -12   9         85.64         80.48        13.30 o
   3 -12   9         73.99         59.97        11.23 o
   4 -12   9         98.86         91.41        13.84 o
   5 -12   9         72.48         73.64        12.90 o
   6 -12   9         29.52         53.93        11.55 o
   7 -12   9        102.01        106.61        15.61 o
   8 -12   9         13.27         15.41         7.60 o
  -8 -11   9         27.39         21.39         6.77 o
  -7 -11   9         40.88         52.10         8.92 o
  -6 -11   9         48.70         56.24         8.72 o
  -5 -11   9          4.34          3.43         5.77 o
  -4 -11   9        107.30        112.62        10.43 o
  -3 -11   9         11.85         12.04         4.74 o
  -2 -11   9          0.29          6.90         4.46 o
  -1 -11   9        118.01        118.90        11.35 o
   0 -11   9        178.93        171.32        11.95 o
   1 -11   9         20.33         22.88         5.25 o
   2 -11   9        161.47        157.09        16.64 o
   3 -11   9          8.67          3.74         6.08 o
   4 -11   9         22.56         13.92         3.90 o
   5 -11   9        356.21        337.48        15.36 o
   6 -11   9          8.60          8.29         4.18 o
   7 -11   9         21.98         18.42         6.38 o
   8 -11   9         19.42         22.16         8.14 o
   9 -11   9         56.85         65.93        12.80 o
  -9 -10   9         65.59         66.85        13.25 o
  -8 -10   9         88.39         81.50        17.90 o
  -7 -10   9         27.16         27.84         6.63 o
  -6 -10   9        121.05        116.33        11.18 o
  -5 -10   9        216.39        195.58        24.82 o
  -4 -10   9         14.12         18.72         5.35 o
  -3 -10   9          1.66          4.52         4.30 o
  -2 -10   9          8.98        127.39        44.00 o
  -1 -10   9         35.23         34.89         5.73 o
   0 -10   9        336.69        352.26        12.01 o
   1 -10   9          0.05         -0.31         3.55 o
   2 -10   9        226.38        203.14        10.67 o
   3 -10   9         17.26         14.45         4.93 o
   4 -10   9         52.67         39.08         6.15 o
   5 -10   9          0.33         -1.53         3.81 o
   6 -10   9          0.68          0.09         5.53 o
   7 -10   9         21.42         16.05         4.96 o
   8 -10   9        331.61        311.56        23.37 o
   9 -10   9         24.43         29.33         9.49 o
 -10  -9   9         39.56         68.46        10.05 o
  -9  -9   9         14.97         31.31         7.44 o
  -8  -9   9        158.22        197.68        13.87 o
  -7  -9   9         33.62         38.15         5.94 o
  -6  -9   9         98.58        107.71         7.09 o
  -5  -9   9        193.99        205.21        10.69 o
  -4  -9   9        152.66        147.84        14.48 o
  -3  -9   9         84.10         85.89         8.26 o
  -2  -9   9         10.07         16.33         3.94 o
  -1  -9   9         45.36         50.45         5.05 o
   0  -9   9         88.45         86.51         6.00 o
   1  -9   9          0.11         40.98        19.35 o
   2  -9   9        250.27        261.48        11.88 o
   3  -9   9         29.81         18.26         8.93 o
   4  -9   9         26.35         21.67         5.11 o
   5  -9   9          1.77          4.83         7.30 o
   6  -9   9        108.41        107.09         9.30 o
   7  -9   9         18.35         18.72         8.00 o
   8  -9   9        698.76        701.63        35.07 o
   9  -9   9          0.35          5.13         6.80 o
 -11  -8   9         89.92        115.75        13.66 o
 -10  -8   9          4.02         -0.79        14.74 o
  -9  -8   9          0.41          7.67         5.58 o
  -8  -8   9         42.45         41.29         6.10 o
  -7  -8   9          1.06         -0.71         3.21 o
  -6  -8   9          5.79         21.79         4.01 o
  -5  -8   9        193.28        207.29         8.87 o
  -4  -8   9        603.82        598.62        49.35 o
  -3  -8   9         31.51         27.29         3.91 o
  -2  -8   9         38.47         44.25         5.46 o
  -1  -8   9          0.31         -3.49         2.99 o
   0  -8   9        390.23        386.90        11.49 o
   1  -8   9        435.02        444.96        14.88 o
   2  -8   9         64.64         52.95         5.66 o
   3  -8   9         15.71         17.96         4.86 o
   4  -8   9        111.80        103.63         8.44 o
   5  -8   9         64.81         54.29         6.59 o
   6  -8   9        113.87         94.37         8.55 o
   7  -8   9          1.86         -6.91         6.35 o
   8  -8   9        451.37        456.18        28.77 o
   9  -8   9         30.07         22.87         9.28 o
 -11  -7   9          0.26          6.59         5.74 o
 -10  -7   9         26.90         25.96         6.04 o
  -9  -7   9         15.14         11.74         4.55 o
  -8  -7   9         22.64         18.84         4.74 o
  -7  -7   9         68.75         65.85         5.72 o
  -6  -7   9        293.02        280.59        10.44 o
  -5  -7   9          7.26         11.25         3.59 o
  -4  -7   9          9.36         11.54         3.07 o
  -3  -7   9         75.05        123.15         9.75 o
  -2  -7   9        334.86        305.06        10.41 o
  -1  -7   9        285.82        263.81        10.91 o
   0  -7   9          3.31          0.72         3.79 o
   1  -7   9        505.79        458.68        32.11 o
   2  -7   9          4.37          5.02         4.85 o
   3  -7   9         92.98         98.90         8.09 o
   4  -7   9         23.50         29.23         5.23 o
   5  -7   9         11.93         13.13         4.33 o
   6  -7   9         44.69         51.11        10.56 o
   7  -7   9         31.03         25.72         8.28 o
   8  -7   9         35.06         21.30         8.74 o
   9  -7   9         10.34          6.98         7.51 o
 -12  -6   9         11.98          4.74        10.78 o
 -11  -6   9         79.13         84.89         8.78 o
 -10  -6   9         24.22         18.38         5.05 o
  -9  -6   9         98.81        101.90         8.78 o
  -8  -6   9          3.62         -1.86         3.58 o
  -7  -6   9         24.77         14.88         3.50 o
  -6  -6   9        225.27        209.46         8.77 o
  -5  -6   9        131.52        141.69         7.83 o
  -4  -6   9       1614.18       1693.92        36.78 o
  -3  -6   9        414.36        431.98        12.43 o
  -2  -6   9        670.78        673.12        17.37 o
  -1  -6   9        664.42        613.31        13.39 o
   0  -6   9         73.15        105.53        12.96 o
   1  -6   9        494.71        449.63        14.71 o
   2  -6   9        139.59        132.97        11.01 o
   3  -6   9         49.43         43.94         5.74 o
   4  -6   9        284.11        263.25        12.57 o
   5  -6   9         16.77         22.70         6.15 o
   6  -6   9        624.36        609.19        30.07 o
   7  -6   9        202.83        227.82        20.21 o
   8  -6   9          1.40          4.75         7.17 o
   9  -6   9         34.53         31.87        10.23 o
 -13  -5   9          9.51         -0.29         8.88 o
 -12  -5   9         38.21         32.74         7.81 o
 -11  -5   9         43.55         40.56         8.57 o
 -10  -5   9         81.12         62.23         9.32 o
  -9  -5   9          9.58         14.17         5.44 o
  -8  -5   9        226.08        201.51        13.77 o
  -7  -5   9        113.35         78.49         6.67 o
  -6  -5   9        894.75        828.83        16.97 o
  -5  -5   9         34.28         17.97         4.41 o
  -4  -5   9        607.59        723.62        15.09 o
  -3  -5   9          0.12          1.59         2.63 o
  -2  -5   9         53.63         47.08         3.76 o
  -1  -5   9        948.74        886.00        17.90 o
   0  -5   9        316.04        327.95        12.67 o
   1  -5   9         22.62         38.02         6.31 o
   2  -5   9        487.15        450.88        15.05 o
   3  -5   9         35.84         45.00         5.49 o
   4  -5   9         45.42         35.33         6.98 o
   5  -5   9         42.94         33.59         8.30 o
   6  -5   9        633.78        626.64        31.11 o
   7  -5   9        162.22        193.85        19.18 o
   8  -5   9          4.60         16.42         8.18 o
   9  -5   9          9.13         13.84         7.47 o
 -13  -4   9          0.69        -12.99         7.68 o
 -12  -4   9          1.42         10.96        10.50 o
 -11  -4   9         20.63         26.96        11.01 o
 -10  -4   9         23.67         34.60        11.06 o
  -9  -4   9          5.43         20.94        10.23 o
  -8  -4   9         23.43         11.01         7.06 o
  -7  -4   9         48.88         38.64        10.63 o
  -6  -4   9        176.59        142.04         8.51 o
  -5  -4   9        353.46        351.34        10.15 o
  -4  -4   9         25.39         29.50         3.67 o
  -3  -4   9        666.47        677.43        12.30 o
  -2  -4   9         20.03         24.81         2.22 o
  -1  -4   9         65.96         88.31        10.00 o
   0  -4   9         31.49         37.89         5.71 o
   1  -4   9          2.62         -2.51         2.99 o
   2  -4   9         35.43         38.14         5.19 o
   3  -4   9        200.02        190.15        10.12 o
   4  -4   9          5.74         12.00         3.49 o
   5  -4   9          1.09          7.63         5.79 o
   6  -4   9         39.69         52.68        10.63 o
   7  -4   9         28.35         25.27         8.32 o
   8  -4   9         11.04          6.08         6.57 o
 -14  -3   9         17.61         18.52        11.79 o
 -13  -3   9         10.36         -5.50        10.49 o
 -12  -3   9        107.47        154.11        24.89 o
 -11  -3   9        138.69        131.48        20.74 o
 -10  -3   9        153.57        174.20        23.05 o
  -9  -3   9          0.02          0.92         7.22 o
  -8  -3   9         65.14         73.53        13.75 o
  -7  -3   9         83.50         89.84        13.75 o
  -6  -3   9        140.94        128.52        15.25 o
  -5  -3   9       1271.95       1214.67        35.97 o
  -4  -3   9        134.38        123.91         3.79 o
  -3  -3   9       1516.29       1467.38        18.07 o
  -2  -3   9          7.95         12.17         2.01 o
  -1  -3   9          4.28         11.90         4.53 o
   0  -3   9        766.22        679.86        17.56 o
   1  -3   9        631.45        683.32        25.82 o
   2  -3   9          0.03         -3.90         3.66 o
   3  -3   9         76.39         63.54         6.12 o
   4  -3   9          0.00         -2.67         4.78 o
   5  -3   9         25.23         10.94         6.59 o
   6  -3   9         24.02         50.21        10.32 o
   7  -3   9         11.02          2.18         6.06 o
   8  -3   9        216.65        243.12        22.38 o
 -15  -2   9         23.19          2.29         9.01 o
 -14  -2   9          0.71          4.24         8.99 o
 -13  -2   9        160.26        172.77        25.43 o
 -12  -2   9        356.47        392.43        35.92 o
 -11  -2   9        155.61        159.63        22.90 o
 -10  -2   9        787.12        764.82        45.82 o
  -9  -2   9         64.82         62.48        13.05 o
  -8  -2   9        139.51        135.47        18.03 o
  -7  -2   9         31.72         34.69        10.23 o
  -6  -2   9         21.06         27.13         6.17 o
  -5  -2   9        652.66        673.71        31.75 o
  -4  -2   9        637.95        604.81        18.13 o
  -3  -2   9        104.37         98.55         5.32 o
  -2  -2   9        226.73        212.47         4.68 o
  -1  -2   9         42.95         44.03         5.01 o
   0  -2   9        192.76        158.88         8.82 o
   1  -2   9       1108.14       1056.49        22.10 o
   2  -2   9          0.26          2.58         4.63 o
   3  -2   9          9.20          5.23         5.05 o
   4  -2   9         19.37         19.49         7.20 o
   5  -2   9          1.63          1.77         5.56 o
   6  -2   9          0.97         -1.44         7.51 o
   7  -2   9          0.01         -5.54         7.15 o
   8  -2   9         54.13         56.49        12.22 o
 -15  -1   9         15.31         15.50        12.29 o
 -14  -1   9          0.01         -9.11        12.98 o
 -13  -1   9         69.83         46.82        15.30 o
 -12  -1   9         93.72        107.06        19.91 o
 -11  -1   9         25.73         44.38        14.37 o
 -10  -1   9        261.21        244.50        26.06 o
  -9  -1   9          0.03         -6.75         9.28 o
  -8  -1   9          1.03          0.14         7.53 o
  -7  -1   9        714.94        645.52        34.36 o
  -6  -1   9       1052.03        976.18        28.51 o
  -5  -1   9         21.76         28.73         3.13 o
  -4  -1   9        948.06        960.21        18.15 o
  -3  -1   9        211.20        219.58         9.29 o
  -2  -1   9         28.02        102.08         3.29 o
  -1  -1   9         17.01         34.31         7.36 o
   0  -1   9          0.19          1.80         4.48 o
   1  -1   9       1178.44       1142.56        32.58 o
   2  -1   9        100.63         94.08        10.59 o
   3  -1   9          2.50          2.62         5.81 o
   4  -1   9        174.01        149.91        15.21 o
   5  -1   9          9.21         16.03         6.89 o
   6  -1   9          5.35         -4.96         7.00 o
   7  -1   9         24.06         13.07         6.97 o
   8  -1   9          1.76          0.97         6.03 o
 -15   0   9          1.31         -5.49        12.53 o
 -14   0   9          0.96        -21.66        15.74 o
 -13   0   9         93.46        119.37        23.26 o
 -12   0   9         79.03         67.14        16.55 o
 -11   0   9        390.30        358.09        33.05 o
 -10   0   9        355.87        335.49        30.57 o
  -9   0   9        797.79        779.38        44.29 o
  -8   0   9        590.53        626.93        37.23 o
  -7   0   9        514.35        473.36        29.89 o
  -6   0   9       2160.60       2091.59        41.99 o
  -5   0   9        184.61        179.99         7.74 o
  -4   0   9       1053.20        995.24        17.29 o
  -3   0   9        580.92        604.21        16.16 o
  -2   0   9        240.96        231.86        15.14 o
  -1   0   9         96.11        107.94        10.41 o
   0   0   9          3.91          1.26         4.11 o
   1   0   9         30.72         35.83         7.13 o
   2   0   9        143.45        144.98        13.37 o
   3   0   9         12.94          5.29         5.27 o
   4   0   9         95.83         79.56        11.73 o
   5   0   9          4.60         -3.05         6.08 o
   6   0   9          0.16          1.62         6.19 o
   7   0   9          2.68         10.90         6.64 o
 -15   1   9          0.82         -8.52        12.25 o
 -14   1   9        106.99        121.44        22.65 o
 -13   1   9        171.20        189.29        28.05 o
 -12   1   9        124.92        119.32        20.81 o
 -11   1   9        165.11        199.54        25.56 o
 -10   1   9         39.27         33.19        13.46 o
  -9   1   9        651.88        652.54        40.12 o
  -8   1   9         37.60         33.80        11.05 o
  -7   1   9        948.92        906.43        52.91 o
  -6   1   9       1847.57       1776.39        23.92 o
  -5   1   9        307.73        276.58        10.22 o
  -4   1   9        161.67        146.61         9.63 o
  -3   1   9         49.44         46.85         5.43 o
  -2   1   9          6.30         19.28         6.93 o
  -1   1   9          2.35          8.32         5.49 o
   0   1   9         50.40         33.14         6.43 o
   1   1   9         97.94         90.76        10.38 o
   2   1   9         94.82        124.57        12.58 o
   3   1   9        125.91        127.74        13.48 o
   4   1   9         11.83          3.18         5.23 o
   5   1   9         10.79          3.57         6.82 o
   6   1   9         48.45         50.08        11.17 o
   7   1   9          1.71          2.76         6.73 o
 -15   2   9          2.41         -8.97        12.94 o
 -14   2   9         18.74          9.06        11.46 o
 -13   2   9        200.44        165.10        25.38 o
 -12   2   9          1.83         -1.71        10.56 o
 -11   2   9        123.10        126.48        20.97 o
 -10   2   9        355.63        419.31        34.74 o
  -9   2   9        228.66        241.27        25.65 o
  -8   2   9          0.79          2.04         7.40 o
  -7   2   9        695.48        689.24        20.58 o
  -6   2   9        733.73        727.03        16.21 o
  -5   2   9        341.69        332.12        11.78 o
  -4   2   9         99.23         89.67         7.63 o
  -3   2   9       1210.42       1049.90        13.39 o
  -2   2   9        671.89        704.49        19.32 o
  -1   2   9         26.54         60.48         7.14 o
   0   2   9        256.29        236.77        15.25 o
   1   2   9          0.00         -3.05         4.58 o
   2   2   9        171.38        162.23        14.40 o
   3   2   9        367.18        379.03        22.85 o
   4   2   9          3.44         43.19        10.02 o
   5   2   9        112.28         97.64        14.47 o
   6   2   9         49.76         54.87        12.40 o
   7   2   9          5.21          5.29         7.47 o
 -15   3   9         17.09          3.70        10.65 o
 -14   3   9          5.79         -7.81        13.73 o
 -13   3   9        753.35        814.05        55.91 o
 -12   3   9        154.12        173.21        25.34 o
 -11   3   9        102.21         67.73        15.86 o
 -10   3   9        131.47        148.01        21.75 o
  -9   3   9         73.39         83.63        16.59 o
  -8   3   9        189.63        187.14        21.86 o
  -7   3   9        234.58        202.69        16.73 o
  -6   3   9          0.18         -0.86         3.05 o
  -5   3   9        586.25        556.91        14.09 o
  -4   3   9        556.06        551.59        22.14 o
  -3   3   9        168.93        106.20         8.34 o
  -2   3   9         45.87         38.00         5.61 o
  -1   3   9         48.65         60.98         6.95 o
   0   3   9        160.89        160.81        10.24 o
   1   3   9          4.14          6.05         5.04 o
   2   3   9          7.66         11.60         5.58 o
   3   3   9        274.81        273.72        19.56 o
   4   3   9        265.09        307.48        21.89 o
   5   3   9          3.76         16.15         7.67 o
   6   3   9          6.32         -3.54         6.41 o
 -15   4   9         22.54         14.35        10.77 o
 -14   4   9          6.74        -20.41        15.59 o
 -13   4   9         58.67         61.71        18.35 o
 -12   4   9         95.53        102.78        21.46 o
 -11   4   9          7.62          2.98         9.51 o
 -10   4   9          0.09         -0.16         9.57 o
  -9   4   9        154.16        144.78        20.83 o
  -8   4   9        128.76        122.02        19.40 o
  -7   4   9          3.20          4.55         4.19 o
  -6   4   9         27.12         20.00         3.80 o
  -5   4   9         24.96         20.16         3.95 o
  -4   4   9        631.90        660.62        21.49 o
  -3   4   9         15.48          5.23         4.02 o
  -2   4   9        290.28        252.85        13.09 o
  -1   4   9         17.69         26.44         7.49 o
   0   4   9        213.34        211.33        12.04 o
   1   4   9          4.83          7.21         4.12 o
   2   4   9          2.78         23.75         6.93 o
   3   4   9         90.31        110.54        10.28 o
   4   4   9        207.03        203.27        18.34 o
   5   4   9         10.33         13.21         7.36 o
   6   4   9         99.65        101.92        15.03 o
 -15   5   9          0.12         -7.85        16.21 o
 -14   5   9         51.56         26.31        14.69 o
 -13   5   9          3.10        -13.10        13.16 o
 -12   5   9        108.70        120.29        22.61 o
 -11   5   9        124.22        122.09        21.73 o
 -10   5   9        233.75        258.74        27.81 o
  -9   5   9          5.07          6.12         9.51 o
  -8   5   9         93.32         80.40        10.31 o
  -7   5   9          3.93         -2.66         3.66 o
  -6   5   9          0.09         -0.32         3.42 o
  -5   5   9         70.61         62.57         6.42 o
  -4   5   9        426.32        449.62        15.38 o
  -3   5   9         19.45         10.88         4.24 o
  -2   5   9        624.47        566.06        20.12 o
  -1   5   9          0.62         15.93         9.93 o
   0   5   9         30.32         40.14         6.33 o
   1   5   9        126.44        136.31        10.64 o
   2   5   9         70.25         77.05         8.56 o
   3   5   9          2.01          7.96         5.87 o
   4   5   9         39.74         31.18         6.93 o
   5   5   9          0.41         12.07         7.89 o
   6   5   9          2.16         -0.81         5.76 o
 -15   6   9          0.11        -11.79        16.17 o
 -14   6   9         63.07         48.86        16.17 o
 -13   6   9          1.45          6.41        12.04 o
 -12   6   9         49.05         53.10        16.39 o
 -11   6   9        173.90        161.40        24.09 o
 -10   6   9         19.34         19.74        10.05 o
  -9   6   9          0.37          3.52         7.83 o
  -8   6   9          1.87          4.64         5.69 o
  -7   6   9          0.15          6.66         4.65 o
  -6   6   9        312.54        368.57        13.68 o
  -5   6   9         22.97         30.84         5.36 o
  -4   6   9        351.93        332.48        13.74 o
  -3   6   9        246.45        226.98        13.92 o
  -2   6   9          3.18         11.51         5.02 o
  -1   6   9          3.31          9.31         3.92 o
   0   6   9          0.72          2.94         5.32 o
   1   6   9         81.39         94.58         9.75 o
   2   6   9        133.61        145.36        11.82 o
   3   6   9          8.50         10.22         5.45 o
   4   6   9         74.20         81.23        10.05 o
 -15   7   9         14.31         11.15        13.14 o
 -14   7   9          6.15        -28.06        17.67 o
 -13   7   9         42.85         41.06        16.41 o
 -12   7   9          2.45         13.16        12.00 o
 -11   7   9          0.66         14.42        11.59 o
 -10   7   9         71.56         59.31        15.76 o
  -9   7   9          4.50         -4.43         6.87 o
  -8   7   9         64.93         43.76         8.72 o
  -7   7   9         99.29         78.18         8.47 o
  -6   7   9        304.83        266.65        12.16 o
  -5   7   9         23.09         29.08         5.15 o
  -4   7   9        133.41        130.05         7.55 o
  -3   7   9        111.76        109.13        10.61 o
  -2   7   9         99.57         96.96        11.86 o
  -1   7   9          0.14         -3.21         4.36 o
   0   7   9         44.65         40.68        10.88 o
   1   7   9          0.05          3.85         7.85 o
   2   7   9         31.25         47.17         7.77 o
   3   7   9         21.50         35.39        13.50 o
 -15   8   9         18.43         39.80        17.58 o
 -14   8   9         68.45         41.76        15.09 o
 -13   8   9          1.55          0.43        10.12 o
 -12   8   9         10.40         -0.05         9.38 o
 -11   8   9         24.22         47.72        16.55 o
 -10   8   9        260.02        284.53        30.54 o
  -9   8   9         37.17         39.95         8.86 o
  -8   8   9        390.54        387.50        48.18 o
  -7   8   9         10.76         11.05         5.29 o
  -6   8   9          1.18         -3.39         3.62 o
  -5   8   9         44.29         41.87         5.13 o
  -4   8   9         24.55         23.42         4.53 o
  -3   8   9        128.71        149.73        12.70 o
  -2   8   9        116.82        112.99        11.07 o
  -1   8   9          5.41          0.59        11.05 o
   0   8   9          3.18          3.81         8.86 o
   1   8   9         66.65         73.38        16.64 o
   2   8   9         11.98         17.78        11.03 o
 -14   9   9        120.10        121.93        25.54 o
 -13   9   9         21.46         45.66        17.06 o
 -12   9   9         17.77          2.15        10.50 o
 -11   9   9        111.00        121.82        21.78 o
 -10   9   9        229.98        236.72        28.66 o
  -9   9   9          9.30          7.65         6.41 o
  -8   9   9          7.13         15.69         7.00 o
  -7   9   9          0.02         -3.67         3.87 o
  -6   9   9         16.80         15.71         4.44 o
  -5   9   9        155.64        163.73        10.82 o
  -4   9   9         68.13         75.30        10.18 o
  -3   9   9          8.57          2.35         8.25 o
  -2   9   9        110.88        105.96        18.99 o
  -1   9   9         10.97         18.79        10.67 o
   0   9   9          8.78         -0.63         9.08 o
   1   9   9         16.57         20.81        11.42 o
 -14  10   9         10.12         14.51        12.42 o
 -13  10   9          2.94          8.39        11.73 o
 -12  10   9          9.08         -2.53        10.02 o
 -11  10   9         31.40         39.69        13.84 o
 -10  10   9         33.36         38.80        13.90 o
  -9  10   9         38.23         31.95         6.38 o
  -8  10   9         23.03         14.89         6.02 o
  -7  10   9        167.60        185.02        13.14 o
  -6  10   9         14.99         14.23         7.87 o
  -5  10   9         18.46         26.87         9.15 o
  -4  10   9        245.36        226.83        27.22 o
  -3  10   9        110.57        113.81        20.21 o
  -2  10   9        156.96        158.82        23.72 o
  -1  10   9         37.47         53.57        15.83 o
   0  10   9         23.90         44.56        14.84 o
 -14  11   9         40.75         44.47        16.82 o
 -13  11   9          1.24        -13.02         8.65 o
 -12  11   9         79.80        108.37        14.94 o
 -11  11   9        372.86        416.87        25.99 o
 -10  11   9          1.20         -8.19        10.81 o
  -9  11   9         54.70         58.92        10.53 o
  -8  11   9         12.06         12.70         6.76 o
  -7  11   9         56.04         51.20         8.97 o
  -6  11   9          3.18          9.19         7.46 o
  -5  11   9         30.62         32.30         9.18 o
  -4  11   9        194.52        202.73        26.58 o
  -3  11   9         84.89        104.12        20.97 o
  -2  11   9         72.83         94.25        19.51 o
 -12  12   9          3.40         -8.68        12.07 o
 -11  12   9         86.86         61.24        14.91 o
 -10  12   9          3.03          0.13         8.63 o
  -9  12   9         53.55         56.29        10.95 o
  -8  12   9          5.94          8.40         7.02 o
  -7  12   9        102.77        115.90        21.95 o
  -6  12   9          8.33         13.17         8.63 o
  -5  12   9        258.25        291.09        25.22 o
  -4  12   9          1.42          3.83         9.44 o
 -11  13   9         43.93         38.17        12.81 o
 -10  13   9         85.79        119.22        19.06 o
  -9  13   9          0.10         15.70         9.94 o
  -8  13   9         11.48         19.71        12.33 o
  -2 -15  10          0.50         -1.54         7.41 o
  -1 -15  10         17.50         24.52         7.15 o
   0 -15  10          8.19          5.68         8.18 o
   1 -15  10          6.13         15.94         9.58 o
   2 -15  10        104.26        141.04        19.94 o
   3 -15  10         24.54         44.56        12.53 o
   4 -15  10         19.45         13.54        10.52 o
  -5 -14  10         81.75         52.57        13.95 o
  -4 -14  10          2.76         -0.42         7.26 o
  -3 -14  10        144.59        164.48        14.52 o
  -2 -14  10         32.33         21.69         6.71 o
  -1 -14  10         25.68         18.31         7.99 o
   0 -14  10         32.65         34.78        19.76 o
   1 -14  10         17.16         25.19        10.74 o
   2 -14  10          2.29          5.56         8.30 o
   3 -14  10         59.85         63.29        13.57 o
   4 -14  10         17.62         25.03         9.66 o
   5 -14  10         37.15         44.24        11.62 o
   6 -14  10         12.04         -0.27         7.04 o
  -7 -13  10          2.75          1.95         7.36 o
  -6 -13  10         28.76         43.22         8.64 o
  -5 -13  10         31.17         41.45        20.85 o
  -4 -13  10          1.43          6.95        10.20 o
  -3 -13  10        124.27        153.21        13.48 o
  -2 -13  10         86.05         95.58        10.72 o
  -1 -13  10          2.59          7.67         5.27 o
   0 -13  10         83.49         89.86        10.34 o
   1 -13  10          0.58          4.98         7.06 o
   2 -13  10          7.68         39.67        11.89 o
   3 -13  10        261.80        292.63        25.09 o
   4 -13  10         99.46        109.03        16.50 o
   5 -13  10        104.98         84.48        14.38 o
   6 -13  10          0.47          2.04         6.35 o
   7 -13  10          0.05         -7.00         7.31 o
  -8 -12  10          0.07         -1.14        10.27 o
  -7 -12  10         51.60         48.12         8.92 o
  -6 -12  10          0.29         -1.08         4.85 o
  -5 -12  10         40.53         42.21         8.17 o
  -4 -12  10        168.40        191.10        14.50 o
  -3 -12  10         46.97         49.40         7.73 o
  -2 -12  10        219.55        232.95        14.77 o
  -1 -12  10          3.26         11.72         4.85 o
   0 -12  10        113.27        123.80        18.71 o
   1 -12  10         63.78         71.31        13.61 o
   2 -12  10          2.26          7.69         7.45 o
   3 -12  10        286.49        295.16        24.26 o
   4 -12  10        172.06        193.28        20.29 o
   5 -12  10          0.19         11.66         7.51 o
   6 -12  10         10.78         -2.40         6.52 o
   7 -12  10          9.38         15.81         8.50 o
  -8 -11  10          7.92          2.67         6.97 o
  -7 -11  10         47.37         41.82         8.01 o
  -6 -11  10          3.00          0.54         4.77 o
  -5 -11  10         70.82         71.86         8.87 o
  -4 -11  10         58.08         53.74         7.98 o
  -3 -11  10         14.69         12.93         5.47 o
  -2 -11  10        316.55        326.63        16.89 o
  -1 -11  10          0.75          0.65         4.33 o
   0 -11  10        113.76        104.09        19.56 o
   1 -11  10         14.12         29.87         9.48 o
   2 -11  10          0.02          0.87         5.43 o
   3 -11  10         55.86         63.46        12.20 o
   4 -11  10         18.90         10.09         3.86 o
   5 -11  10         54.55         62.75         8.02 o
   6 -11  10         71.96         56.40         9.68 o
   7 -11  10         14.84         27.92         8.63 o
   8 -11  10         32.16         31.82         9.37 o
  -9 -10  10         29.46         37.79        10.89 o
  -8 -10  10         14.92         12.94         5.66 o
  -7 -10  10         23.15         18.69         8.85 o
  -6 -10  10        115.28        135.98        12.11 o
  -5 -10  10         47.88         42.61         5.63 o
  -4 -10  10         21.73          7.66         4.30 o
  -3 -10  10         60.99         77.94         8.63 o
  -2 -10  10         51.48         82.21         8.97 o
  -1 -10  10         63.11         82.79         8.49 o
   0 -10  10          8.76          7.89         3.09 o
   1 -10  10          0.62          1.90         5.24 o
   2 -10  10        196.58        195.22        19.86 o
   3 -10  10          2.62         11.19         4.93 o
   4 -10  10        155.53        141.82        10.24 o
   5 -10  10         78.91         70.72         8.01 o
   6 -10  10          1.18         -8.83         4.49 o
   7 -10  10         25.27         28.55         8.30 o
   8 -10  10         27.43         32.58        11.23 o
 -10  -9  10        163.22        200.56        15.16 o
  -9  -9  10          0.67          8.55         5.30 o
  -8  -9  10        117.74        135.25        13.77 o
  -7  -9  10         12.56         19.48         4.81 o
  -6  -9  10         41.71         45.29         6.02 o
  -5  -9  10        260.44        263.53        12.50 o
  -4  -9  10        146.99        157.98        11.48 o
  -3  -9  10        339.97        351.78        13.03 o
  -2  -9  10         39.49         44.31         5.03 o
  -1  -9  10        210.91        195.47         9.34 o
   0  -9  10        364.57        331.73        11.58 o
   1  -9  10         33.12         36.69         6.15 o
   2  -9  10        392.73        391.72        15.33 o
   3  -9  10          0.57          2.06         5.46 o
   4  -9  10        135.73        128.17         9.88 o
   5  -9  10        193.13        216.91        13.02 o
   6  -9  10         20.97         24.57         5.40 o
   7  -9  10          4.05         14.51         8.30 o
   8  -9  10          9.52         12.80         8.34 o
 -11  -8  10         44.66         54.33        11.78 o
 -10  -8  10        124.89        153.10        17.71 o
  -9  -8  10          1.85          8.83         7.06 o
  -8  -8  10        123.65        135.53        10.01 o
  -7  -8  10          0.04         -3.44         3.19 o
  -6  -8  10         66.25         71.88         6.72 o
  -5  -8  10        205.50        214.57        10.31 o
  -4  -8  10         23.89         31.71         5.71 o
  -3  -8  10          9.35         13.61         3.84 o
  -2  -8  10         13.98         23.19         4.16 o
  -1  -8  10        240.30        222.99         9.50 o
   0  -8  10         84.04         88.21         6.14 o
   1  -8  10         26.50         21.07         4.47 o
   2  -8  10         50.22         44.85         8.82 o
   3  -8  10         44.53         38.88         5.64 o
   4  -8  10          3.55          4.53         5.43 o
   5  -8  10          8.36         10.29         6.12 o
   6  -8  10         40.82         33.05         8.92 o
   7  -8  10        118.21        110.78        15.02 o
   8  -8  10         53.57         69.02        13.23 o
 -11  -7  10        133.63        128.40        12.40 o
 -10  -7  10          8.65         17.82         4.96 o
  -9  -7  10          1.57          6.49         6.21 o
  -8  -7  10        348.46        350.92        14.59 o
  -7  -7  10        248.81        221.44         9.91 o
  -6  -7  10         58.14         51.04         5.01 o
  -5  -7  10         83.76         81.81         6.36 o
  -4  -7  10          0.03         -2.87         3.30 o
  -3  -7  10        151.86        171.52         8.51 o
  -2  -7  10        464.06        478.59        23.14 o
  -1  -7  10        244.16        216.35         8.83 o
   0  -7  10         10.65         12.70         2.76 o
   1  -7  10        149.13        143.08         9.39 o
   2  -7  10          0.34         -0.19         3.43 o
   3  -7  10        164.15        154.85        10.15 o
   4  -7  10         52.83         43.53         6.15 o
   5  -7  10         99.95        124.75        14.37 o
   6  -7  10         16.71         24.47         8.64 o
   7  -7  10        112.87         90.75        14.01 o
   8  -7  10          5.67          5.63         7.81 o
 -12  -6  10          0.04         -6.50         7.00 o
 -11  -6  10          0.33         -4.46         4.63 o
 -10  -6  10        171.66        165.59        11.45 o
  -9  -6  10         57.15         50.25         6.53 o
  -8  -6  10         33.82         36.76         5.57 o
  -7  -6  10        183.71        175.48         9.16 o
  -6  -6  10          0.55         -1.83         3.05 o
  -5  -6  10        220.02        241.13         8.97 o
  -4  -6  10       1252.10       1237.96        20.65 o
  -3  -6  10        224.43        244.87         9.73 o
  -2  -6  10       1880.47       1926.23        42.64 o
  -1  -6  10        360.61        324.79        10.16 o
   0  -6  10         41.71         31.98         9.51 o
   1  -6  10         12.51         13.89         4.01 o
   2  -6  10         70.80         52.95         6.09 o
   3  -6  10        223.84        216.58        11.73 o
   4  -6  10        306.55        288.90        14.11 o
   5  -6  10          3.43          4.37         5.09 o
   6  -6  10          3.39         16.69         7.71 o
   7  -6  10         10.20         14.96         8.07 o
   8  -6  10          6.13          2.11         6.73 o
 -13  -5  10          1.80        -16.15        12.02 o
 -12  -5  10         22.30         19.32        11.84 o
 -11  -5  10         98.70         98.84        11.40 o
 -10  -5  10         98.71         98.91        13.92 o
  -9  -5  10        149.30        137.23        12.28 o
  -8  -5  10        160.59        137.58        11.63 o
  -7  -5  10        359.36        338.33        14.16 o
  -6  -5  10        203.18        214.59         8.98 o
  -5  -5  10         50.14         65.02         4.91 o
  -4  -5  10       1481.17       1620.10        35.91 o
  -3  -5  10        693.61        755.42        13.83 o
  -2  -5  10       1511.83       1495.35        21.39 o
  -1  -5  10         96.72        111.99         5.82 o
   0  -5  10         21.72         24.93         8.74 o
   1  -5  10          4.39          6.96         3.34 o
   2  -5  10          9.05         60.74        12.84 o
   3  -5  10        109.28        118.41         8.92 o
   4  -5  10         93.31         81.94        11.42 o
   5  -5  10        240.68        257.92        20.57 o
   6  -5  10         33.97         38.77         9.91 o
   7  -5  10          0.23        -10.12         7.56 o
   8  -5  10          7.42          2.94         7.04 o
 -14  -4  10         60.76         57.99        16.42 o
 -13  -4  10         18.75          4.88         6.26 o
 -12  -4  10         27.66         31.67        12.94 o
 -11  -4  10        126.06        127.17        20.47 o
 -10  -4  10         13.18         16.35         9.53 o
  -9  -4  10        881.15        781.24        44.13 o
  -8  -4  10         67.54         37.43         9.84 o
  -7  -4  10        235.49        194.48        19.89 o
  -6  -4  10          5.09         -4.59         3.16 o
  -5  -4  10          1.66         -7.45         3.72 o
  -4  -4  10        589.69        582.80        11.93 o
  -3  -4  10       1627.71       1586.62        19.91 o
  -2  -4  10        110.76        132.59         6.85 o
  -1  -4  10        631.67        583.22        17.02 o
   0  -4  10          2.30          4.10        10.16 o
   1  -4  10         62.02         59.69         6.27 o
   2  -4  10        319.21        298.88        13.21 o
   3  -4  10         28.36         35.09         7.99 o
   4  -4  10          0.13         30.84         8.79 o
   5  -4  10        350.89        350.71        24.17 o
   6  -4  10         11.77         10.88         7.76 o
   7  -4  10         67.26         64.03        12.76 o
   8  -4  10          0.29        -17.98         8.99 o
 -14  -3  10        128.76        169.11        26.08 o
 -13  -3  10        165.33        167.41        25.66 o
 -12  -3  10         15.23         14.87         8.48 o
 -11  -3  10         55.73         49.04        14.62 o
 -10  -3  10         63.47         66.13        15.58 o
  -9  -3  10        290.38        298.35        27.32 o
  -8  -3  10          7.34         28.12        10.61 o
  -7  -3  10         52.84         41.94        10.40 o
  -6  -3  10          3.67          7.40         7.29 o
  -5  -3  10        280.57        239.10        20.21 o
  -4  -3  10        140.80        127.76         4.48 o
  -3  -3  10        740.47        714.54        11.60 o
  -2  -3  10         13.86         26.01         4.01 o
  -1  -3  10        295.97        305.07        13.05 o
   0  -3  10        104.69        166.22        20.47 o
   1  -3  10         56.63         44.33         5.73 o
   2  -3  10          0.09          2.12         3.17 o
   3  -3  10          2.94         -2.20         5.02 o
   4  -3  10         11.51         -3.16         5.97 o
   5  -3  10        311.48        318.71        23.17 o
   6  -3  10         48.21         37.95        10.05 o
   7  -3  10         47.34         33.23         9.76 o
 -15  -2  10         23.82         24.02        13.01 o
 -14  -2  10         22.53         26.73        13.45 o
 -13  -2  10         37.06         33.62        14.04 o
 -12  -2  10          7.70         24.55        11.70 o
 -11  -2  10        237.87        227.80        28.05 o
 -10  -2  10        490.03        522.18        38.41 o
  -9  -2  10          8.98         -0.88         9.17 o
  -8  -2  10        245.48        266.55        24.55 o
  -7  -2  10        147.43        125.69        16.51 o
  -6  -2  10         52.68         42.77         9.33 o
  -5  -2  10       1009.86        967.88        28.68 o
  -4  -2  10        254.29        244.98         6.65 o
  -3  -2  10       1292.55       1294.28        15.96 o
  -2  -2  10        551.63        573.46         9.71 o
  -1  -2  10          1.46          3.22         7.49 o
   0  -2  10        377.77        349.87        22.60 o
   1  -2  10         28.82         41.86        14.93 o
   2  -2  10        292.77        287.47        18.97 o
   3  -2  10         34.70         32.61         8.21 o
   4  -2  10          0.04         -7.35         6.26 o
   5  -2  10        538.42        540.93        31.06 o
   6  -2  10        133.35        128.79        16.55 o
   7  -2  10          1.07         -2.62         8.18 o
 -15  -1  10        379.22        412.40        42.20 o
 -14  -1  10          0.01         -1.84        10.61 o
 -13  -1  10          3.62         12.81        11.14 o
 -12  -1  10          0.05         -0.96         9.37 o
 -11  -1  10        172.52        171.06        24.18 o
 -10  -1  10         24.61         43.93        12.76 o
  -9  -1  10        139.98        118.76        17.78 o
  -8  -1  10         83.52        103.16        16.50 o
  -7  -1  10        199.76        148.01        12.34 o
  -6  -1  10        145.26        116.14        10.91 o
  -5  -1  10        412.68        378.44        10.67 o
  -4  -1  10          0.51          8.84         3.35 o
  -3  -1  10         31.63         35.24         2.89 o
  -2  -1  10        281.38        265.38        17.04 o
  -1  -1  10         43.09         54.20         8.99 o
   0  -1  10         58.48         55.66         7.91 o
   1  -1  10         22.05         23.30         6.41 o
   2  -1  10        108.50        105.00        12.11 o
   3  -1  10         50.39         52.88         9.84 o
   4  -1  10         57.25         48.86         9.89 o
   5  -1  10         79.65         88.60        13.50 o
   6  -1  10         88.46         80.55        13.32 o
   7  -1  10         12.00         13.05         8.27 o
 -15   0  10        141.00        146.17        25.38 o
 -14   0  10         42.24         35.32        14.98 o
 -13   0  10          2.34         12.13        11.15 o
 -12   0  10         31.04         25.14        11.77 o
 -11   0  10          3.82          6.12        10.12 o
 -10   0  10         84.60         80.53        16.17 o
  -9   0  10       1119.57       1109.99        52.28 o
  -8   0  10         17.04         12.65         8.52 o
  -7   0  10        118.44        106.67        11.08 o
  -6   0  10        302.23        285.57         9.61 o
  -5   0  10          0.15          1.88         2.86 o
  -4   0  10         11.00          4.85         3.64 o
  -3   0  10          6.89          5.99         4.02 o
  -2   0  10        889.86        781.21        29.18 o
  -1   0  10         42.22         57.99         9.06 o
   0   0  10         49.18         43.22         8.07 o
   1   0  10         39.47         35.32         7.69 o
   2   0  10          0.55         -0.85         4.76 o
   3   0  10         31.73         28.28         7.76 o
   4   0  10         22.79         20.36         7.33 o
   5   0  10          0.01        -10.92         7.07 o
   6   0  10         57.71         65.35        13.46 o
   7   0  10         16.64         14.55         9.58 o
 -15   1  10         11.33         10.49        11.75 o
 -14   1  10        269.74        292.14        36.46 o
 -13   1  10          3.95          9.17        11.06 o
 -12   1  10         17.08          7.83         9.20 o
 -11   1  10         96.27        102.19        19.94 o
 -10   1  10        386.55        414.56        34.56 o
  -9   1  10        362.25        353.07        30.75 o
  -8   1  10         40.81         48.35        12.38 o
  -7   1  10         17.44          4.73         5.36 o
  -6   1  10        151.44        156.05         7.64 o
  -5   1  10         11.13          9.45         3.36 o
  -4   1  10         43.06         40.58        10.17 o
  -3   1  10          0.70          0.38         3.26 o
  -2   1  10        346.60        326.34        13.79 o
  -1   1  10         44.98         54.27         8.37 o
   0   1  10         23.69         35.97         7.63 o
   1   1  10         88.75         91.86        10.92 o
   2   1  10         49.32         71.94        10.54 o
   3   1  10         36.57         34.36         8.63 o
   4   1  10         33.11         38.44         9.98 o
   5   1  10         40.79         42.45        10.20 o
   6   1  10          9.47          7.58         7.13 o
 -15   2  10          8.51          5.78        12.33 o
 -14   2  10        220.56        281.55        34.90 o
 -13   2  10         11.91         12.92        10.74 o
 -12   2  10          7.62          2.64         9.57 o
 -11   2  10        184.44        181.80        24.42 o
 -10   2  10        129.53        112.40        19.11 o
  -9   2  10        537.91        507.40        36.85 o
  -8   2  10        293.77        275.95        25.68 o
  -7   2  10         43.07         29.55         4.91 o
  -6   2  10         65.36         48.41         4.94 o
  -5   2  10          0.11          3.63         3.04 o
  -4   2  10        506.85        457.33        16.99 o
  -3   2  10       1120.93        990.96        24.42 o
  -2   2  10         31.35         46.86         7.18 o
  -1   2  10        357.25        344.40        14.75 o
   0   2  10        155.71        186.18        14.75 o
   1   2  10          2.31         -0.32         4.48 o
   2   2  10          6.68         -2.71         5.02 o
   3   2  10          8.41         19.65         7.63 o
   4   2  10         69.46         92.21        13.19 o
   5   2  10         83.89         94.05        13.79 o
   6   2  10          7.08         13.97         8.07 o
 -15   3  10         21.49         28.95        13.97 o
 -14   3  10         12.42         11.23        13.28 o
 -13   3  10          2.88         -5.31        10.54 o
 -12   3  10         17.14         12.40        10.74 o
 -11   3  10         93.59         77.48        17.45 o
 -10   3  10         12.72         23.32        11.46 o
  -9   3  10       1042.01       1107.03        54.09 o
  -8   3  10          9.06          9.60         7.78 o
  -7   3  10         52.05         46.18         5.09 o
  -6   3  10         88.82        110.94         7.50 o
  -5   3  10        103.35         98.90         6.85 o
  -4   3  10        200.79        152.88        10.63 o
  -3   3  10         47.36         27.86         7.47 o
  -2   3  10         17.58         11.09         4.17 o
  -1   3  10        218.80        226.13        12.57 o
   0   3  10         80.49         89.44         8.70 o
   1   3  10         49.01         38.98         6.11 o
   2   3  10          1.33         -1.64         4.75 o
   3   3  10         20.06         19.37         7.26 o
   4   3  10         50.23         65.91        11.42 o
   5   3  10         19.00         15.74         7.56 o
 -15   4  10          3.06          3.61        10.00 o
 -14   4  10          3.81         37.88        16.55 o
 -13   4  10         21.75          7.35        12.62 o
 -12   4  10          3.29          7.53        10.61 o
 -11   4  10          0.46          8.10        10.00 o
 -10   4  10         57.62         39.49        13.28 o
  -9   4  10        140.34        123.83        19.76 o
  -8   4  10         16.40          7.92         5.32 o
  -7   4  10         59.20         59.62         5.93 o
  -6   4  10          2.73          7.39         3.31 o
  -5   4  10          0.45          4.21         3.74 o
  -4   4  10          8.16         23.90         6.80 o
  -3   4  10         69.03         54.34         6.92 o
  -2   4  10        326.61        314.51        15.38 o
  -1   4  10         36.82         40.77        11.12 o
   0   4  10        344.66        353.74        16.41 o
   1   4  10        330.13        361.63        17.09 o
   2   4  10         13.89         23.25         6.26 o
   3   4  10         89.13         91.36        13.51 o
   4   4  10         31.25         34.84         7.84 o
   5   4  10         68.32         73.53        12.58 o
 -15   5  10         24.00          7.94        14.10 o
 -14   5  10          8.50         32.31        15.03 o
 -13   5  10         25.87         32.25        14.53 o
 -12   5  10         15.90         25.68        12.69 o
 -11   5  10         20.61         15.86        11.79 o
 -10   5  10          0.54          9.71         9.85 o
  -9   5  10        181.99        176.87        23.05 o
  -8   5  10         52.81         39.58         7.89 o
  -7   5  10        476.48        416.35        14.82 o
  -6   5  10         14.94         18.51         4.12 o
  -5   5  10         18.01         23.92         5.09 o
  -4   5  10         56.22         46.46         6.13 o
  -3   5  10        136.36        123.49        10.32 o
  -2   5  10        647.11        628.49        22.39 o
  -1   5  10        101.81        105.34        10.19 o
   0   5  10        437.36        456.28        19.55 o
   1   5  10        129.39        164.03        12.29 o
   2   5  10         81.54         91.30        10.12 o
   3   5  10          0.10         -0.99         5.13 o
   4   5  10          3.38          7.02         6.64 o
   5   5  10          5.80         17.04         8.01 o
 -15   6  10        118.30        126.57        24.83 o
 -14   6  10         87.28        104.19        22.85 o
 -13   6  10         34.81         49.70        18.90 o
 -12   6  10          0.55          5.32         9.55 o
 -11   6  10         60.13         49.33        14.85 o
 -10   6  10         12.04         13.21        10.67 o
  -9   6  10        157.04        138.72        26.20 o
  -8   6  10         26.48         14.95        11.22 o
  -7   6  10        380.35        372.78        14.60 o
  -6   6  10          0.40          2.26         3.66 o
  -5   6  10          0.28          3.19         3.90 o
  -4   6  10         72.54         69.45         7.40 o
  -3   6  10          0.29         -4.82         6.03 o
  -2   6  10        270.02        259.51        15.42 o
  -1   6  10         93.80         91.48         9.37 o
   0   6  10         52.40         56.34        10.31 o
   1   6  10          0.25          7.59         5.50 o
   2   6  10         27.25         25.55         9.26 o
   3   6  10         19.46         35.53         7.68 o
 -15   7  10         14.24         13.01        13.32 o
 -14   7  10        150.30        122.56        24.29 o
 -13   7  10         15.16         21.28        12.18 o
 -12   7  10         66.56         89.23        20.29 o
 -11   7  10        129.93        112.91        20.65 o
 -10   7  10         10.27         11.44        10.61 o
  -9   7  10        110.91        123.94        14.31 o
  -8   7  10         94.99         89.82        11.95 o
  -7   7  10          1.92         -1.96         4.61 o
  -6   7  10         90.03         78.92         7.40 o
  -5   7  10         15.70         13.76         4.56 o
  -4   7  10          9.20         11.55         4.29 o
  -3   7  10         60.06         64.73         8.98 o
  -2   7  10          7.23         -2.85         6.83 o
  -1   7  10        163.24        177.87        13.37 o
   0   7  10         17.62         20.98         7.02 o
   1   7  10         27.14         33.90        11.37 o
   2   7  10         18.32         31.04        11.75 o
 -14   8  10        165.92        160.90        26.89 o
 -13   8  10         16.68         23.26        12.33 o
 -12   8  10        168.57        169.83        26.66 o
 -11   8  10         31.20         24.38        11.48 o
 -10   8  10        140.66        146.08        22.58 o
  -9   8  10        160.54        165.30        16.21 o
  -8   8  10        215.63        222.63        18.47 o
  -7   8  10         20.79         19.41         4.78 o
  -6   8  10         77.93         66.65         6.90 o
  -5   8  10          5.26         -4.89         4.43 o
  -4   8  10         16.44         11.90         6.19 o
  -3   8  10         89.88        122.55        21.48 o
  -2   8  10         26.24         21.09        10.62 o
  -1   8  10        174.05        196.52        15.25 o
   0   8  10         22.19          9.46         8.75 o
   1   8  10         28.51         29.44        12.92 o
 -14   9  10        115.90        135.74        25.27 o
 -13   9  10        329.62        376.19        39.87 o
 -12   9  10          5.12         -9.78        10.81 o
 -11   9  10         14.80         43.93        14.84 o
 -10   9  10        131.35        154.17        23.84 o
  -9   9  10         11.61         13.43         7.10 o
  -8   9  10        141.25        143.74        14.98 o
  -7   9  10        184.53        158.90        11.90 o
  -6   9  10         77.67         84.50         7.74 o
  -5   9  10        117.08        117.27        12.81 o
  -4   9  10         15.35         29.91        12.63 o
  -3   9  10          5.20          6.88        10.85 o
  -2   9  10         21.37         16.95        11.26 o
  -1   9  10          7.09          9.06         9.57 o
   0   9  10         46.08         35.61        12.63 o
 -14  10  10         34.27         43.57        17.07 o
 -13  10  10        309.57        344.48        38.05 o
 -12  10  10         22.47          7.65         9.37 o
 -11  10  10         19.43         25.19        11.86 o
 -10  10  10         19.63         17.95         8.41 o
  -9  10  10         20.86          9.22         5.74 o
  -8  10  10         73.06         66.46        10.27 o
  -7  10  10        334.05        354.78        22.73 o
  -6  10  10          1.48         -2.84         7.06 o
  -5  10  10          6.73         12.82         7.89 o
  -4  10  10        135.92        157.38        22.92 o
  -3  10  10          3.64          5.07         8.86 o
  -2  10  10         31.08         44.00        14.82 o
 -14  11  10          2.73         -0.20        11.32 o
 -13  11  10         18.11          0.11         9.98 o
 -12  11  10          0.87          3.88         9.89 o
 -11  11  10         76.80         74.79        16.39 o
 -10  11  10         48.56         38.73         9.78 o
  -9  11  10         71.47         70.44        12.24 o
  -8  11  10          4.90          1.40         8.58 o
  -7  11  10        271.32        283.74        23.23 o
  -6  11  10         55.22         49.20        11.07 o
  -5  11  10         16.81          9.09         6.85 o
  -4  11  10         32.62         25.38        13.18 o
 -11  12  10          0.01        -11.23        10.54 o
 -10  12  10          1.69         -6.90         7.51 o
  -9  12  10         67.19         75.10        11.74 o
  -8  12  10         10.99         14.01         9.13 o
  -7  12  10        225.01        218.27        30.43 o
  -6  12  10         14.35         27.46        13.66 o
 -10  13  10         61.25         62.92        14.64 o
  -2 -15  11          3.65         -4.71         8.84 o
  -1 -15  11         37.44         28.32        10.09 o
  -4 -14  11          0.21          7.52         7.34 o
  -3 -14  11         21.23          7.51         8.22 o
  -2 -14  11         17.48         17.14         6.47 o
  -1 -14  11        188.35        193.14        15.55 o
   0 -14  11          9.84         11.48         9.13 o
   1 -14  11         96.82        100.29        17.04 o
   2 -14  11         66.51         99.30        16.73 o
   3 -14  11        116.91        135.97        19.82 o
   4 -14  11         17.30         37.76        11.95 o
   5 -14  11          0.36         18.26         9.29 o
  -6 -13  11          4.05          8.45         8.88 o
  -5 -13  11         53.00         67.71        10.49 o
  -4 -13  11         21.39         27.35        17.45 o
  -3 -13  11        110.10        115.71        12.09 o
  -2 -13  11        130.02        139.16        12.98 o
  -1 -13  11          5.56          4.78         5.22 o
   0 -13  11         25.53         25.47        13.87 o
   1 -13  11          0.58         -0.34         6.82 o
   2 -13  11        103.53        117.76        17.52 o
   3 -13  11          1.14         11.32         9.31 o
   4 -13  11         29.40         39.87        11.57 o
   5 -13  11          8.40         24.13        10.99 o
   6 -13  11         35.06         45.82        12.29 o
  -8 -12  11         10.06         10.83         9.10 o
  -7 -12  11          0.01         -4.01         5.07 o
  -6 -12  11        121.54        141.09        13.60 o
  -5 -12  11         16.30         15.48         6.89 o
  -4 -12  11         73.19         83.33        17.71 o
  -3 -12  11          0.28         -0.29         4.74 o
  -2 -12  11         59.01         59.46         8.70 o
  -1 -12  11          3.00          0.53         7.90 o
   0 -12  11        266.87        264.74        22.29 o
   1 -12  11         31.71         19.96         8.86 o
   2 -12  11        184.90        188.31        21.01 o
   3 -12  11        151.45        181.13        20.39 o
   4 -12  11         36.90         64.02        13.21 o
   5 -12  11         22.97         25.54         9.44 o
   6 -12  11         23.51         17.78         8.68 o
  -8 -11  11          1.33         -1.01         9.32 o
  -7 -11  11         27.22         19.62         6.43 o
  -6 -11  11         41.83         38.52         9.25 o
  -5 -11  11          8.07          8.23         5.74 o
  -4 -11  11         13.44          5.31        10.62 o
  -3 -11  11        112.53        124.35        11.28 o
  -2 -11  11        445.51        461.76        20.27 o
  -1 -11  11          8.08          5.20         4.21 o
   0 -11  11        384.34        360.16        18.13 o
   1 -11  11        401.22        418.28        29.53 o
   2 -11  11          2.06          8.79         8.25 o
   3 -11  11         11.40         15.83         8.90 o
   4 -11  11          1.65         -0.23         3.72 o
   5 -11  11         53.52         54.56         7.42 o
   6 -11  11        114.75        116.22        14.14 o
   7 -11  11          0.73         -0.29         5.69 o
  -9 -10  11          4.81         14.01         8.28 o
  -8 -10  11         29.97         28.35         6.96 o
  -7 -10  11        178.92        188.87        14.93 o
  -6 -10  11         89.24        102.75        10.78 o
  -5 -10  11         47.09         48.67         7.23 o
  -4 -10  11          8.66          1.31         5.53 o
  -3 -10  11         40.57         56.04        16.86 o
  -2 -10  11        325.08        366.78        17.45 o
  -1 -10  11        145.64        144.23        11.01 o
   0 -10  11        187.89        206.26        10.25 o
   1 -10  11        274.21        256.42        13.87 o
   2 -10  11         15.48         14.61         4.55 o
   3 -10  11         52.60         58.75        10.31 o
   4 -10  11         27.32         47.38         6.84 o
   5 -10  11          0.74          1.34         3.88 o
   6 -10  11        150.23        166.42        17.31 o
   7 -10  11         53.98         61.24        11.70 o
 -10  -9  11          4.83         19.68         7.02 o
  -9  -9  11          3.50         11.33         9.58 o
  -8  -9  11         11.12          2.60         6.94 o
  -7  -9  11        107.22        105.62         7.57 o
  -6  -9  11        203.37        210.24        11.80 o
  -5  -9  11        255.36        236.99        14.47 o
  -4  -9  11          9.09          7.74        10.08 o
  -3  -9  11         44.79         44.10         5.82 o
  -2  -9  11        112.96        103.10         7.47 o
  -1  -9  11        833.72        833.52        19.47 o
   0  -9  11         16.87         12.16         3.18 o
   1  -9  11         73.44         68.61         7.52 o
   2  -9  11          4.17         10.61         4.88 o
   3  -9  11          0.06         -0.74         7.09 o
   4  -9  11        130.63        135.85        10.53 o
   5  -9  11         74.62         81.85         8.85 o
   6  -9  11         68.78         48.15        10.63 o
   7  -9  11        111.18        146.98        17.76 o
 -11  -8  11         75.78        107.76        11.96 o
 -10  -8  11         39.87         60.34         9.09 o
  -9  -8  11         69.88         78.68         8.13 o
  -8  -8  11        109.49        113.06         8.16 o
  -7  -8  11        231.06        222.60        10.32 o
  -6  -8  11        100.82        114.44         7.33 o
  -5  -8  11         36.81         34.23         6.10 o
  -4  -8  11         10.38          2.21         3.52 o
  -3  -8  11          0.80         -4.56         3.34 o
  -2  -8  11        128.61        110.57         7.27 o
  -1  -8  11       1578.36       1586.87        25.65 o
   0  -8  11        161.24        152.43        10.58 o
   1  -8  11         46.28         63.60         8.62 o
   2  -8  11         10.43         14.77         4.20 o
   3  -8  11          4.71         11.77         4.36 o
   4  -8  11          0.02         -2.60         3.58 o
   5  -8  11          3.97         -1.66         6.05 o
   6  -8  11          3.91          6.48         6.77 o
   7  -8  11         35.24         46.17        10.99 o
 -11  -7  11          1.98          8.03        12.25 o
 -10  -7  11         25.45         29.29         5.65 o
  -9  -7  11        129.84        138.92         9.94 o
  -8  -7  11        374.56        378.00        15.22 o
  -7  -7  11          3.07          5.19         3.75 o
  -6  -7  11         16.68         14.62         3.62 o
  -5  -7  11        114.28        133.97         7.31 o
  -4  -7  11         17.87         24.93         4.39 o
  -3  -7  11         20.82         25.10         4.87 o
  -2  -7  11        157.90        150.04        11.14 o
  -1  -7  11        761.78        719.93        22.97 o
   0  -7  11        208.63        213.10        12.71 o
   1  -7  11         23.90         20.68         6.39 o
   2  -7  11        113.38        105.81         8.71 o
   3  -7  11          1.04          3.64         5.85 o
   4  -7  11          2.63         10.32         4.32 o
   5  -7  11         29.85         41.28         9.42 o
   6  -7  11         99.16         87.08        13.84 o
   7  -7  11         57.32         53.31        12.25 o
 -12  -6  11         38.57         44.52         8.51 o
 -11  -6  11          9.08         11.43         4.75 o
 -10  -6  11          5.44          5.47         4.86 o
  -9  -6  11          2.51         -3.25         4.43 o
  -8  -6  11        536.93        567.61        24.58 o
  -7  -6  11         13.46         19.01         3.85 o
  -6  -6  11        101.43        101.52         7.43 o
  -5  -6  11        164.81        182.75         7.93 o
  -4  -6  11          0.00          2.39         2.37 o
  -3  -6  11          4.28          6.34         4.30 o
  -2  -6  11        151.32        162.43         7.97 o
  -1  -6  11         64.06         64.81         5.07 o
   0  -6  11        378.56        386.92        17.06 o
   1  -6  11         72.24         73.57         7.34 o
   2  -6  11        164.60        144.42        10.21 o
   3  -6  11         10.11          9.03         4.12 o
   4  -6  11          3.90         -7.53         7.56 o
   5  -6  11          3.93          3.25         5.99 o
   6  -6  11         42.18         60.42        12.22 o
   7  -6  11         40.25         30.16        10.77 o
 -13  -5  11         53.49         46.86         9.24 o
 -12  -5  11        124.96        112.90        13.09 o
 -11  -5  11          0.26         -0.26         5.75 o
 -10  -5  11          0.59         -6.78         6.47 o
  -9  -5  11         17.07         11.24         7.12 o
  -8  -5  11        325.69        323.47        21.80 o
  -7  -5  11        633.72        659.42        20.70 o
  -6  -5  11        472.51        438.03        14.94 o
  -5  -5  11          4.80         10.35         3.00 o
  -4  -5  11        439.13        453.38        10.97 o
  -3  -5  11         71.04         67.84         5.20 o
  -2  -5  11        194.53        174.18         7.64 o
  -1  -5  11        354.18        335.81        10.09 o
   0  -5  11        209.43        185.64        11.08 o
   1  -5  11        449.33        422.14        21.81 o
   2  -5  11          1.25         46.65        21.18 o
   3  -5  11          1.20          3.05         5.50 o
   4  -5  11         14.11         12.83         6.33 o
   5  -5  11         40.21         24.58         8.25 o
   6  -5  11         35.48         37.68        10.83 o
   7  -5  11          6.08         11.89         7.60 o
 -14  -4  11         35.50         47.75        15.67 o
 -13  -4  11         18.83          6.83        12.15 o
 -12  -4  11         28.30         28.15        11.35 o
 -11  -4  11         23.65         31.80        11.59 o
 -10  -4  11          1.14          3.19         7.69 o
  -9  -4  11          7.88          6.91         7.47 o
  -8  -4  11          1.48         -5.72         7.60 o
  -7  -4  11       1002.39        992.48        28.35 o
  -6  -4  11        283.52        293.20        11.34 o
  -5  -4  11        323.95        331.31        10.03 o
  -4  -4  11        710.07        682.54        12.78 o
  -3  -4  11          0.47         -1.86         2.05 o
  -2  -4  11         90.27         84.98         5.05 o
  -1  -4  11         19.40         27.38         5.20 o
   0  -4  11         76.99         73.56        12.48 o
   1  -4  11        361.68        331.86        22.60 o
   2  -4  11         20.17          9.32         3.74 o
   3  -4  11        134.72        120.81        13.57 o
   4  -4  11          7.53          0.07         5.61 o
   5  -4  11          5.34         47.52        10.56 o
   6  -4  11         16.12         10.31         7.22 o
   7  -4  11          0.02         -6.86         7.91 o
 -14  -3  11        265.30        286.80        34.83 o
 -13  -3  11         18.15         33.15        12.76 o
 -12  -3  11         35.00         28.97        12.87 o
 -11  -3  11         33.21         30.30        11.39 o
 -10  -3  11         56.98         40.05        13.19 o
  -9  -3  11          9.12         15.63         9.01 o
  -8  -3  11          5.48         22.52         9.04 o
  -7  -3  11        793.60        705.86        38.64 o
  -6  -3  11        254.48        261.32        23.44 o
  -5  -3  11         47.70         32.81         3.66 o
  -4  -3  11         77.89         76.82         3.70 o
  -3  -3  11         34.84         34.00         2.57 o
  -2  -3  11        163.07        149.10         5.80 o
  -1  -3  11        502.28        530.47        19.55 o
   0  -3  11         33.02         48.53        16.36 o
   1  -3  11        102.25        112.56         8.65 o
   2  -3  11        148.20        155.03        14.37 o
   3  -3  11          1.72          4.42         5.74 o
   4  -3  11         16.22         10.18         6.41 o
   5  -3  11          2.11          8.25         7.53 o
   6  -3  11          1.51         -8.30         7.76 o
   7  -3  11         50.20         61.72        13.93 o
 -14  -2  11         92.59        101.61        22.38 o
 -13  -2  11        395.84        414.80        39.54 o
 -12  -2  11          0.02         -3.75         9.17 o
 -11  -2  11          5.10         17.94        12.02 o
 -10  -2  11         35.13         14.87         8.19 o
  -9  -2  11        111.58        123.07        18.54 o
  -8  -2  11         14.77          7.02         8.05 o
  -7  -2  11         50.19         55.42         9.06 o
  -6  -2  11          2.31         -2.13         7.56 o
  -5  -2  11         78.95         90.95         5.33 o
  -4  -2  11         85.65         94.19         5.33 o
  -3  -2  11          1.77          2.95         1.71 o
  -2  -2  11         24.77         16.28         6.43 o
  -1  -2  11        506.14        488.88        23.23 o
   0  -2  11          0.06          4.01         4.64 o
   1  -2  11         32.69         36.13         8.00 o
   2  -2  11        371.58        412.27        23.52 o
   3  -2  11         98.50        109.39        13.64 o
   4  -2  11          1.31          2.89         5.87 o
   5  -2  11         58.95         63.75        12.15 o
   6  -2  11         61.63         62.12        12.42 o
 -15  -1  11        100.60        125.11        23.79 o
 -14  -1  11          2.72         10.14        10.70 o
 -13  -1  11        559.11        604.50        47.59 o
 -12  -1  11         26.97         17.11        10.50 o
 -11  -1  11        125.33        139.60        22.16 o
 -10  -1  11         16.43          2.98        11.55 o
  -9  -1  11         18.79         11.62         9.69 o
  -8  -1  11         30.63         17.43         7.17 o
  -7  -1  11          0.26          4.44         5.11 o
  -6  -1  11          0.09         -0.24         2.71 o
  -5  -1  11        119.02        112.51         6.53 o
  -4  -1  11          6.50          5.93         2.81 o
  -3  -1  11         47.59         66.15         6.47 o
  -2  -1  11         39.95         57.18         9.96 o
  -1  -1  11         47.04         40.41         8.43 o
   0  -1  11        298.01        338.80        19.64 o
   1  -1  11          0.33          3.93         4.44 o
   2  -1  11        304.89        313.02        20.81 o
   3  -1  11         61.67         51.06         9.93 o
   4  -1  11          2.78        -10.11         7.49 o
   5  -1  11        100.56         97.93        14.94 o
   6  -1  11         82.66         87.08        14.67 o
 -15   0  11        114.97        141.93        26.93 o
 -14   0  11         12.53         16.51        15.70 o
 -13   0  11         55.25         67.17        18.73 o
 -12   0  11         48.76         51.06        16.95 o
 -11   0  11         69.84         71.31        17.52 o
 -10   0  11         75.24         60.26        13.90 o
  -9   0  11          8.69          7.67         8.01 o
  -8   0  11        152.11        153.32        19.82 o
  -7   0  11         83.93        112.20        11.49 o
  -6   0  11         35.92         30.12         4.15 o
  -5   0  11        126.48        145.89         7.92 o
  -4   0  11        123.95        109.59         8.10 o
  -3   0  11        192.56        172.86        10.12 o
  -2   0  11         15.16          3.97         5.40 o
  -1   0  11        292.18        278.10        18.12 o
   0   0  11        568.70        627.76        27.61 o
   1   0  11          7.50          6.57         5.07 o
   2   0  11         78.93         83.78        11.70 o
   3   0  11         45.78         40.82         9.29 o
   4   0  11         15.32          1.30         6.10 o
   5   0  11         20.22         21.95         8.97 o
   6   0  11          9.59         13.10         7.81 o
 -15   1  11        163.08        186.74        29.71 o
 -14   1  11         54.78         46.38        16.98 o
 -13   1  11          9.65         18.12        13.84 o
 -12   1  11        463.16        432.05        39.96 o
 -11   1  11         76.51        108.38        20.43 o
 -10   1  11         26.62         33.37        13.27 o
  -9   1  11         10.41          7.00         8.59 o
  -8   1  11         42.34         31.48        10.76 o
  -7   1  11          1.96         -5.39         4.71 o
  -6   1  11         61.45         74.34         5.91 o
  -5   1  11        744.33        711.14        17.68 o
  -4   1  11       1130.46       1048.25        27.01 o
  -3   1  11         72.76         40.08         7.67 o
  -2   1  11          7.99          6.79         6.30 o
  -1   1  11         36.16         38.86         9.53 o
   0   1  11         50.06         52.16         9.19 o
   1   1  11        188.05        212.53        17.51 o
   2   1  11         58.69         65.24        10.86 o
   3   1  11         56.56         65.19        11.70 o
   4   1  11          4.28         -1.95         7.18 o
   5   1  11          7.89          6.12         7.11 o
 -15   2  11        158.65        162.72        29.20 o
 -14   2  11         80.13         79.39        20.32 o
 -13   2  11         13.48         33.68        14.33 o
 -12   2  11        334.41        336.16        35.10 o
 -11   2  11         24.36         15.11         9.89 o
 -10   2  11        314.16        305.52        30.97 o
  -9   2  11         45.78         49.87        13.48 o
  -8   2  11        122.23        123.61        13.25 o
  -7   2  11         32.82         28.74         4.36 o
  -6   2  11        327.20        299.76        11.26 o
  -5   2  11        295.91        297.68        12.34 o
  -4   2  11         13.59         33.90         6.60 o
  -3   2  11         64.62         79.37         7.96 o
  -2   2  11          2.18         25.82         9.09 o
  -1   2  11        105.54        114.68         9.51 o
   0   2  11          5.43         19.55         6.77 o
   1   2  11        374.40        357.42        22.20 o
   2   2  11        240.90        260.43        19.56 o
   3   2  11          0.00        -14.26         7.13 o
   4   2  11          7.88          8.77         6.61 o
   5   2  11          0.23          7.15         6.61 o
 -15   3  11         62.68         61.80        19.56 o
 -14   3  11        219.53        198.13        30.66 o
 -13   3  11         22.61         19.08        12.78 o
 -12   3  11        243.81        270.00        32.02 o
 -11   3  11          9.35         12.63        10.32 o
 -10   3  11         22.57          8.05         9.38 o
  -9   3  11          6.58          3.63         8.55 o
  -8   3  11        298.65        291.18        15.16 o
  -7   3  11        303.78        287.93        11.87 o
  -6   3  11       1107.40       1036.58        21.40 o
  -5   3  11         64.28         66.58         7.99 o
  -4   3  11          2.42         -2.25         5.91 o
  -3   3  11        136.59        122.13         9.89 o
  -2   3  11          6.82          4.67         3.80 o
  -1   3  11         33.83         33.13         6.04 o
   0   3  11         19.48         55.56        15.67 o
   1   3  11        190.96        243.55        17.11 o
   2   3  11        103.41        109.65        10.79 o
   3   3  11          1.93         -1.68         6.33 o
   4   3  11         28.35         24.80         8.12 o
 -15   4  11          2.97         17.63        11.97 o
 -14   4  11        227.94        238.49        33.03 o
 -13   4  11         47.94         47.56        16.24 o
 -12   4  11        256.27        288.59        33.03 o
 -11   4  11         74.93         85.44        18.64 o
 -10   4  11        127.83        139.29        22.05 o
  -9   4  11          0.14        -10.81        11.50 o
  -8   4  11         44.45         42.85         6.70 o
  -7   4  11         29.24         20.02         4.30 o
  -6   4  11        237.32        299.18        12.63 o
  -5   4  11        120.80        125.97         9.39 o
  -4   4  11         40.43         39.04         6.81 o
  -3   4  11        194.69        165.19        12.07 o
  -2   4  11         34.60         37.49         6.06 o
  -1   4  11         59.05         58.29         7.59 o
   0   4  11        243.28        294.10        16.37 o
   1   4  11         25.89         49.78        17.85 o
   2   4  11         23.30         31.14         6.45 o
   3   4  11          0.20          6.13         5.00 o
   4   4  11         23.70         13.88         7.85 o
 -15   5  11          0.20          9.46        10.70 o
 -14   5  11        112.59        110.31        24.45 o
 -13   5  11        326.22        289.13        34.62 o
 -12   5  11          0.00         -4.73         9.64 o
 -11   5  11        204.92        199.52        27.16 o
 -10   5  11        311.98        306.54        32.07 o
  -9   5  11         10.54          9.78         9.88 o
  -8   5  11         83.86         81.90         8.70 o
  -7   5  11         67.89         51.61         5.99 o
  -6   5  11        129.03        146.01         9.01 o
  -5   5  11        973.93        943.77        24.58 o
  -4   5  11        107.07        112.14         8.99 o
  -3   5  11         36.37         17.88        11.79 o
  -2   5  11        100.91        111.05        13.29 o
  -1   5  11         66.32         67.97        20.94 o
   0   5  11        405.95        439.44        20.43 o
   1   5  11         81.53         80.13        12.90 o
   2   5  11        182.99        200.09        14.85 o
   3   5  11         85.41        120.29        15.39 o
 -15   6  11          0.74          9.22        11.32 o
 -14   6  11         10.21         25.57        15.58 o
 -13   6  11        141.40        173.82        28.44 o
 -12   6  11        133.58        144.85        24.85 o
 -11   6  11         52.60         66.04        17.94 o
 -10   6  11         37.35         43.95        14.60 o
  -9   6  11         11.96          9.26         6.05 o
  -8   6  11         21.67         12.11         4.74 o
  -7   6  11         48.23         42.64         5.54 o
[truncated: 99,564 more chars]
